# Supplementary material for: Novel insights into the pathways regulating the canine hair cycle and their deregulation in alopecia X
Source: PLoS One. 2017 Oct 24;12(10):e0186469. doi: 10.1371/journal.pone.0186469 (PMC5655477; doi:10.1371/journal.pone.0186469)
Supplement: S1 Table — Significantly differentially expressed genes with a false discovery rate (FDR) ≤ 0.01, sorted by log2 Fold Change; BaseMean, mean of normalized read counts across all samples; LfcSE, standard error of the log2FoldChange; Stat, the log2FoldChange divided by lfcSE. (XLSX) [file pone.0186469.s001.xlsx]

## Sheet: Sheet1
Gene Name	BaseMean	Log2FC	LfcSE	Stat	Pvalue	FDR
LOC102157069	176.126	-5.32227	0.41205	-12.9166	3.63e-38	7.38e-35
LOC102151701	39.109	-4.35499	0.469656	-9.27273	1.81e-20	6.15e-18
LOC102151423	24.9954	-4.23192	0.455177	-9.29732	1.44e-20	5e-18
LOC100685893	628.963	-4.11594	0.396882	-10.3707	3.37e-25	2.37e-22
LOC102156543	44.6606	-4.0744	0.465843	-8.74629	2.2e-18	5.93e-16
CYP24A1	31.4213	-3.92368	0.428073	-9.16591	4.91e-20	1.61e-17
MAT1A	506.064	-3.91273	0.362441	-10.7955	3.61e-27	3.48e-24
LOC100686828	2065.76	-3.86905	0.518272	-7.46527	8.31e-14	1.23e-11
OTOP2	41.2568	-3.74648	0.381241	-9.82705	8.61e-23	4.5e-20
LOXHD1	20.4917	-3.74335	0.454046	-8.24443	1.66e-16	3.57e-14
ECEL1	83.7309	-3.6632	0.450828	-8.12549	4.46e-16	9.06e-14
LOC610875	35.5707	-3.66307	0.513994	-7.12669	1.03e-12	1.3e-10
H19	402.923	-3.65592	0.512699	-7.13073	9.98e-13	1.27e-10
LOC100686441	18.1967	-3.65478	0.495315	-7.3787	1.6e-13	2.3e-11
RNF112	16.4298	-3.64406	0.474659	-7.67721	1.63e-14	2.76e-12
SLC30A8	46.1664	-3.62831	0.435842	-8.32482	8.45e-17	1.91e-14
LOC610614	33.2152	-3.61482	0.419292	-8.62126	6.62e-18	1.64e-15
GJA3	15.0575	-3.58912	0.488309	-7.3501	1.98e-13	2.83e-11
LOC102156772	24.6928	-3.47481	0.466716	-7.44523	9.68e-14	1.42e-11
CYP27B1	150.539	-3.45536	0.361028	-9.57091	1.06e-21	4.73e-19
LOC106560002	11.3791	-3.44634	0.497815	-6.92294	4.42e-12	4.97e-10
CYB5R2	515.424	-3.40373	0.176545	-19.2796	7.96e-83	1.46e-78
ARSH	170.837	-3.36767	0.32561	-10.3426	4.52e-25	3.06e-22
CNTNAP2	179.521	-3.33484	0.32547	-10.2462	1.23e-24	7.76e-22
MIR8847	23.1839	-3.31196	0.441083	-7.50871	5.97e-14	9.11e-12
SPAM1	37.2885	-3.28715	0.441664	-7.44266	9.87e-14	1.43e-11
TGM6	60.9067	-3.26302	0.471996	-6.91324	4.74e-12	5.22e-10
CPA6	11.1981	-3.25945	0.495072	-6.58379	4.59e-11	4.33e-09
CSDC2	692.138	-3.23962	0.354878	-9.12882	6.93e-20	2.18e-17
LOC100683813	7573.1	-3.2347	0.266013	-12.1599	5.08e-34	8.45e-31
NXPE4	25.7923	-3.21301	0.488255	-6.5806	4.69e-11	4.4e-09
SLC17A8	9.89233	-3.18723	0.519439	-6.13591	8.47e-10	6.17e-08
HOXC13	1366.21	-3.14426	0.286688	-10.9675	5.47e-28	6.26e-25
GJB6	2534.95	-3.13825	0.461736	-6.79662	1.07e-11	1.13e-09
TTC29	20.8778	-3.11437	0.49516	-6.28963	3.18e-10	2.55e-08
CLDN14	9.34883	-3.09758	0.521657	-5.93797	2.89e-09	1.9e-07
FGF5	174.073	-3.05901	0.507925	-6.02256	1.72e-09	1.16e-07
LOC102153708	19.4243	-3.03485	0.425936	-7.12514	1.04e-12	1.3e-10
LOC106559138	15.6992	-3.02056	0.489576	-6.16975	6.84e-10	5.13e-08
CFAP47	18.5627	-3.01011	0.465386	-6.468	9.93e-11	8.87e-09
LRRC15	6649.54	-2.98261	0.503389	-5.92505	3.12e-09	2.04e-07
LEF1	761.16	-2.96715	0.309316	-9.59265	8.59e-22	3.93e-19
PDZRN3	772.594	-2.96184	0.223002	-13.2817	2.96e-40	6.76e-37
VSIG8	2271.39	-2.95454	0.514712	-5.74017	9.46e-09	5.73e-07
LOC100855906	214.802	-2.94879	0.528282	-5.58185	2.38e-08	1.33e-06
OSBP2	197.414	-2.9242	0.407608	-7.17406	7.28e-13	9.45e-11
PRSS53	639.233	-2.92076	0.502044	-5.81774	5.96e-09	3.73e-07
HEPHL1	2653.58	-2.91967	0.514123	-5.67892	1.36e-08	7.98e-07
LOC490983	96.8032	-2.91867	0.41226	-7.07968	1.44e-12	1.8e-10
SLC9A2	67.6252	-2.91832	0.34651	-8.42206	3.7e-17	8.57e-15
STEAP1	180.339	-2.90703	0.319158	-9.10845	8.36e-20	2.55e-17
GJD2	13.4441	-2.90134	0.487787	-5.94798	2.71e-09	1.8e-07
STOX1	152.232	-2.88131	0.434271	-6.63483	3.25e-11	3.13e-09
LOC102154511	10.4101	-2.87581	0.457521	-6.28563	3.27e-10	2.61e-08
KCNE1	25.2459	-2.86409	0.439528	-6.51628	7.21e-11	6.56e-09
MEP1B	173.525	-2.8549	0.410567	-6.95355	3.56e-12	4.13e-10
LOC611489	169.842	-2.84833	0.531637	-5.35765	8.43e-08	4.22e-06
GJB2	3950.29	-2.83916	0.299385	-9.48332	2.46e-21	1.02e-18
LOC102152170	33.6309	-2.8351	0.44912	-6.31258	2.74e-10	2.23e-08
KRT16	11216.6	-2.82722	0.244158	-11.5795	5.24e-31	7.37e-28
CTCFL	5.22139	-2.80997	0.529759	-5.30425	1.13e-07	5.45e-06
TDRD12	85.7508	-2.8038	0.459456	-6.10244	1.04e-09	7.42e-08
BAMBI	967.248	-2.79455	0.499881	-5.59043	2.27e-08	1.28e-06
MSX2	332.57	-2.79399	0.290455	-9.61937	6.62e-22	3.19e-19
CLDN17	136.733	-2.78327	0.411477	-6.7641	1.34e-11	1.38e-09
LOC102151849	680.889	-2.77607	0.531738	-5.22074	1.78e-07	8.13e-06
SERPINC1	6.94408	-2.75858	0.518227	-5.32312	1.02e-07	4.98e-06
CACNA1I	37.1211	-2.75234	0.401686	-6.85197	7.28e-12	7.87e-10
DNAJC6	246.198	-2.74833	0.381408	-7.20576	5.77e-13	7.71e-11
KRT72	2507.19	-2.74819	0.525391	-5.23075	1.69e-07	7.72e-06
LOC486400	199.78	-2.74434	0.527188	-5.20563	1.93e-07	8.78e-06
PTK6	147.036	-2.74315	0.317904	-8.62886	6.2e-18	1.55e-15
LOC607849	454.798	-2.74195	0.532875	-5.14558	2.67e-07	1.17e-05
SLC38A3	227.328	-2.73702	0.526783	-5.19572	2.04e-07	9.19e-06
GNMT	381.039	-2.73412	0.202056	-13.5315	1.02e-41	3.73e-38
LIX1	110.416	-2.73019	0.257533	-10.6013	2.94e-26	2.24e-23
CAPN12	1070.27	-2.71986	0.519396	-5.23657	1.64e-07	7.52e-06
ANGPTL7	238.293	-2.70529	0.256818	-10.5339	6.03e-26	4.41e-23
SRMS	18.072	-2.70034	0.457014	-5.90865	3.45e-09	2.23e-07
LOC100684920	2313.45	-2.69583	0.532644	-5.06121	4.17e-07	1.72e-05
GPR179	84.9764	-2.67292	0.365466	-7.31371	2.6e-13	3.63e-11
SHH	38.6775	-2.67011	0.479011	-5.57422	2.49e-08	1.38e-06
LOC100684921	1055.35	-2.6626	0.532839	-4.99701	5.82e-07	2.3e-05
LOC102156046	527.652	-2.65693	0.499677	-5.31729	1.05e-07	5.1e-06
MEST	204.457	-2.6484	0.241763	-10.9546	6.32e-28	6.8e-25
LOC106559053	9.03306	-2.63455	0.515064	-5.115	3.14e-07	1.36e-05
LOC610882	277.188	-2.63196	0.532849	-4.93941	7.84e-07	2.96e-05
TECTA	15.9586	-2.6314	0.499869	-5.26417	1.41e-07	6.62e-06
SLC1A4	1003.54	-2.62413	0.181537	-14.4551	2.33e-47	1.42e-43
CASR	16.9933	-2.624	0.482435	-5.43908	5.36e-08	2.78e-06
SMPDL3B	32.1008	-2.62317	0.339984	-7.71558	1.2e-14	2.08e-12
CFTR	20.6936	-2.61773	0.442743	-5.91253	3.37e-09	2.19e-07
SNAP25	38.4518	-2.59661	0.420526	-6.17468	6.63e-10	4.99e-08
HUNK	203.307	-2.59643	0.264303	-9.82372	8.9e-23	4.52e-20
LOC486531	6255.69	-2.5943	0.532332	-4.87347	1.1e-06	3.96e-05
LOC609648	8.85957	-2.58597	0.506541	-5.10516	3.31e-07	1.42e-05
C1QL1	10.3614	-2.57993	0.506913	-5.08949	3.59e-07	1.52e-05
IL12B	20.3399	-2.5769	0.490876	-5.2496	1.52e-07	7.11e-06
CLEC3A	222.94	-2.5768	0.50853	-5.06716	4.04e-07	1.68e-05
MT1E	103.849	-2.5754	0.356286	-7.22844	4.89e-13	6.57e-11
DNAI2	27.2977	-2.57494	0.47403	-5.43202	5.57e-08	2.87e-06
LOC102152551	11.889	-2.57456	0.508006	-5.06798	4.02e-07	1.67e-05
SLCO4A1	205.797	-2.57375	0.351635	-7.3194	2.49e-13	3.51e-11
CA10	27.3314	-2.56308	0.403941	-6.3452	2.22e-10	1.83e-08
DLX1	33.8318	-2.55287	0.420255	-6.07458	1.24e-09	8.62e-08
LOC102157261	67.5599	-2.54851	0.416739	-6.11535	9.63e-10	6.89e-08
LOC102155509	12.4028	-2.54356	0.465685	-5.46198	4.71e-08	2.47e-06
SLC7A11	27.4485	-2.53357	0.499184	-5.07542	3.87e-07	1.62e-05
MSI1	87.3077	-2.5335	0.291316	-8.69672	3.42e-18	8.81e-16
ADGB	7.15037	-2.53326	0.528147	-4.7965	1.61e-06	5.6e-05
KLK12	465.544	-2.53001	0.237108	-10.6703	1.4e-26	1.22e-23
CRNN	719.457	-2.52726	0.167375	-15.0994	1.63e-51	1.49e-47
CPN2	19.1977	-2.52486	0.452205	-5.58345	2.36e-08	1.33e-06
LOC102154006	41.2524	-2.517	0.351525	-7.16024	8.05e-13	1.04e-10
LOC491970	491.828	-2.51167	0.244805	-10.2599	1.07e-24	6.98e-22
DLX3	1459.36	-2.49478	0.187239	-13.324	1.68e-40	4.39e-37
FOXN1	1014.31	-2.4912	0.215571	-11.5563	6.86e-31	8.97e-28
PROM1	202.638	-2.4843	0.252545	-9.83704	7.8e-23	4.2e-20
NWD2	18.1668	-2.47985	0.497073	-4.9889	6.07e-07	2.38e-05
LOC106558036	7.44831	-2.47782	0.516561	-4.79677	1.61e-06	5.6e-05
DSG4	1696.48	-2.4776	0.531376	-4.66261	3.12e-06	9.77e-05
KRT36	334.252	-2.46819	0.533177	-4.62922	3.67e-06	0.000111947
SHISA2	1344.9	-2.46444	0.256698	-9.60054	7.95e-22	3.73e-19
LOC106557960	15.8708	-2.46353	0.51825	-4.75355	2e-06	6.69e-05
MPP4	28.9346	-2.46	0.340279	-7.22937	4.85e-13	6.57e-11
LOC475367	1991.83	-2.45567	0.500865	-4.90286	9.45e-07	3.48e-05
SAMD11	181.757	-2.43875	0.303687	-8.03045	9.71e-16	1.85e-13
LOC100855886	347.021	-2.43576	0.532125	-4.57743	4.71e-06	0.000137391
STK32B	14.3085	-2.43473	0.421885	-5.77108	7.88e-09	4.8e-07
SCUBE3	133.59	-2.43444	0.39705	-6.13133	8.71e-10	6.3e-08
LOC482707	92.7073	-2.43343	0.531589	-4.57766	4.7e-06	0.000137391
PTCH2	503.764	-2.43014	0.3246	-7.48657	7.07e-14	1.07e-11
AMTN	7.93149	-2.41798	0.53222	-4.5432	5.54e-06	0.000158923
B4GALNT4	53.4244	-2.41539	0.349309	-6.91476	4.69e-12	5.2e-10
LOC102153243	745.189	-2.41094	0.532931	-4.52393	6.07e-06	0.000172492
HECW1	27.4285	-2.39976	0.497609	-4.82257	1.42e-06	4.98e-05
CEACAM18	15.3243	-2.3983	0.527648	-4.54526	5.49e-06	0.000157873
LOC100855618	210.42	-2.39121	0.17707	-13.5043	1.47e-41	4.5e-38
LRRC75B	27.7006	-2.38814	0.389446	-6.13215	8.67e-10	6.3e-08
LOC100686192	9.79579	-2.38578	0.517225	-4.61265	3.98e-06	0.000119913
HSD17B14	1566.61	-2.38451	0.185591	-12.8482	8.8e-38	1.61e-34
CLDN20	6.96319	-2.38389	0.527666	-4.51779	6.25e-06	0.000176197
RTKN2	248.785	-2.38122	0.250496	-9.50605	1.98e-21	8.43e-19
PSORS1C2	4092.46	-2.38034	0.252599	-9.42341	4.37e-21	1.74e-18
LOC106559661	8.81674	-2.37366	0.486066	-4.88342	1.04e-06	3.8e-05
KRTAP26-1	2425.4	-2.37139	0.533174	-4.4477	8.68e-06	0.000231205
CAPN8	351.355	-2.36489	0.533158	-4.43563	9.18e-06	0.000241036
TCHHL1	869.814	-2.36183	0.532849	-4.43246	9.32e-06	0.000243552
LOC106559606	18.7322	-2.35602	0.419027	-5.6226	1.88e-08	1.08e-06
CCDC155	334.747	-2.34864	0.344637	-6.81481	9.44e-12	1.01e-09
FOXE1	303.469	-2.34021	0.260774	-8.97406	2.86e-19	8.3e-17
MYPN	101.928	-2.33732	0.532448	-4.38977	1.13e-05	0.00028801
SLC39A10	809.963	-2.32126	0.296321	-7.83359	4.74e-15	8.42e-13
FAM83C	1175.1	-2.32087	0.24658	-9.41223	4.86e-21	1.85e-18
LOC608027	3787.41	-2.31994	0.533247	-4.3506	1.36e-05	0.000331273
SORCS2	291.422	-2.31543	0.229023	-10.11	4.99e-24	2.94e-21
PRSS56	6.80189	-2.30928	0.529044	-4.36501	1.27e-05	0.000314352
SLC45A3	617.341	-2.30752	0.217185	-10.6247	2.29e-26	1.9e-23
LOC106559795	11.9353	-2.30267	0.495132	-4.65061	3.31e-06	0.000102651
FHOD3	553.931	-2.30239	0.300902	-7.65162	1.98e-14	3.3e-12
KISS1	210.244	-2.30054	0.533	-4.31621	1.59e-05	0.000380711
LOC102154260	20.5485	-2.29598	0.499048	-4.60072	4.21e-06	0.000125143
CAPN6	67.6407	-2.29382	0.42596	-5.38506	7.24e-08	3.66e-06
GNG4	29.1605	-2.28911	0.451638	-5.06845	4.01e-07	1.67e-05
SCNN1D	29.5221	-2.28864	0.317803	-7.20144	5.96e-13	7.9e-11
SNAP91	27.8132	-2.28434	0.379224	-6.02372	1.7e-09	1.16e-07
LOC487015	13.3251	-2.27821	0.490414	-4.64548	3.39e-06	0.000104882
DLX4	138.068	-2.27815	0.278725	-8.17346	3e-16	6.16e-14
CHAC1	911.319	-2.26952	0.531944	-4.26647	1.99e-05	0.000460609
TMEM45B	174.603	-2.26914	0.333803	-6.79785	1.06e-11	1.12e-09
LOC480423	818.691	-2.26658	0.373339	-6.0711	1.27e-09	8.77e-08
LOC102151184	10.9642	-2.26594	0.522671	-4.3353	1.46e-05	0.00035189
LOC102156520	27.0147	-2.26428	0.403005	-5.6185	1.93e-08	1.11e-06
ADAMTS17	257.872	-2.2639	0.273155	-8.28795	1.15e-16	2.57e-14
DPCR1	4.23161	-2.25626	0.532606	-4.23627	2.27e-05	0.000515351
LY6G6D	603.38	-2.25184	0.532216	-4.23107	2.33e-05	0.000526121
PLA2G5	62.9519	-2.24474	0.353615	-6.34797	2.18e-10	1.81e-08
LOC100688102	34.1881	-2.24302	0.426844	-5.2549	1.48e-07	6.93e-06
LOC102152037	9.19212	-2.24031	0.515399	-4.34674	1.38e-05	0.0003358
LOC102152733	24.2551	-2.24	0.505702	-4.42949	9.45e-06	0.000246228
ASCL4	6.43812	-2.23953	0.513544	-4.36092	1.3e-05	0.000318991
HSPB3	33.1286	-2.23837	0.467244	-4.79059	1.66e-06	5.74e-05
SYTL2	695.227	-2.23335	0.256462	-8.70827	3.09e-18	8.07e-16
LYG2	1715.38	-2.22533	0.531018	-4.19069	2.78e-05	0.000612446
HAS3	342.002	-2.22497	0.236242	-9.41818	4.59e-21	1.79e-18
TRPV3	705.624	-2.21306	0.237044	-9.3361	9.99e-21	3.59e-18
C32H4orf22	37.7324	-2.21042	0.352655	-6.26795	3.66e-10	2.89e-08
SLC4A1	10.4806	-2.20235	0.528392	-4.16802	3.07e-05	0.000663838
KRTAP16-1	3932.94	-2.19635	0.531967	-4.12873	3.65e-05	0.000762041
DMGDH	24.3396	-2.18808	0.467595	-4.67944	2.88e-06	9.17e-05
KRT71	9178.02	-2.1878	0.532113	-4.11153	3.93e-05	0.000814571
LOC102153019	4.09101	-2.18522	0.528754	-4.13277	3.58e-05	0.000750448
KRT27	9188.5	-2.17768	0.532795	-4.08728	4.36e-05	0.000889421
LOC100685322	1262.06	-2.173	0.533191	-4.07547	4.59e-05	0.000927544
MDFI	40.5684	-2.17251	0.329666	-6.59004	4.4e-11	4.17e-09
FAM49A	1056.4	-2.17195	0.246119	-8.82477	1.1e-18	3.09e-16
LOC486533	6.89982	-2.15884	0.531886	-4.05884	4.93e-05	0.000987408
LOC102154208	88.795	-2.15863	0.236918	-9.11129	8.14e-20	2.53e-17
KLK6	900.056	-2.15765	0.519847	-4.15055	3.32e-05	0.000706588
BAG2	248.08	-2.15762	0.246794	-8.74261	2.28e-18	6.04e-16
SLC40A1	4593.27	-2.15613	0.250649	-8.60218	7.82e-18	1.88e-15
CHST8	13.0475	-2.1555	0.478006	-4.50934	6.5e-06	0.000181682
GJA1	21775.7	-2.15509	0.265502	-8.11703	4.78e-16	9.5e-14
LOC102155418	17.0709	-2.1526	0.507112	-4.24483	2.19e-05	0.000497928
KRT40	1293.12	-2.1517	0.530729	-4.05422	5.03e-05	0.00100602
TCHH	24398.4	-2.15125	0.531692	-4.04605	5.21e-05	0.00103725
LOC100855527	14.5123	-2.15058	0.4934	-4.3587	1.31e-05	0.000321822
LOC490988	12474.3	-2.14822	0.532297	-4.03575	5.44e-05	0.00107795
SELENBP1	3079.56	-2.14756	0.19972	-10.7528	5.75e-27	5.26e-24
SLC7A8	1408.86	-2.14703	0.306181	-7.01227	2.34e-12	2.8e-10
KRT25	16138.6	-2.14471	0.532	-4.03141	5.54e-05	0.00109331
MYCN	207.153	-2.14453	0.241387	-8.88419	6.44e-19	1.84e-16
LOC490987	4953.35	-2.14447	0.527344	-4.06655	4.77e-05	0.000960573
CYP2B6	3.87419	-2.13871	0.533232	-4.01085	6.05e-05	0.00118161
LOC490994	2528.65	-2.13856	0.532855	-4.0134	5.99e-05	0.00117017
TP53INP2	1588.37	-2.1365	0.33209	-6.43349	1.25e-10	1.09e-08
KRT35	11131.9	-2.13588	0.532864	-4.00831	6.12e-05	0.00119185
LOC100687987	12916.5	-2.12833	0.269021	-7.9114	2.55e-15	4.57e-13
MARCKSL1	661.965	-2.12537	0.194466	-10.9292	8.36e-28	8.5e-25
ATP13A4	137.374	-2.1211	0.398546	-5.32211	1.03e-07	4.99e-06
ST6GALNAC3	20.2267	-2.11986	0.427391	-4.96002	7.05e-07	2.69e-05
LOC106557528	660.728	-2.1179	0.531241	-3.9867	6.7e-05	0.00128034
SLC5A8	156.711	-2.11175	0.344521	-6.12954	8.81e-10	6.34e-08
KCNJ12	41.6359	-2.10953	0.452346	-4.66354	3.11e-06	9.74e-05
KRT33A	25193.5	-2.10532	0.532231	-3.95565	7.63e-05	0.00143262
LOC106559287	1950.82	-2.10248	0.530548	-3.96285	7.41e-05	0.00140009
PRR9	14296.5	-2.10088	0.532248	-3.94719	7.91e-05	0.00147057
LOC607876	21786.2	-2.09979	0.532369	-3.94423	8.01e-05	0.00148584
FAM83D	757.219	-2.09723	0.216894	-9.6694	4.07e-22	2.01e-19
DLGAP1	28.0581	-2.08929	0.394629	-5.29432	1.19e-07	5.69e-06
LOC486527	10508.5	-2.08929	0.531654	-3.92979	8.5e-05	0.00155589
PROCR	473.648	-2.08849	0.266883	-7.8255	5.06e-15	8.9e-13
LOC100856208	4.36856	-2.08672	0.529229	-3.94295	8.05e-05	0.00149227
ANKS1B	56.8377	-2.08575	0.32167	-6.48414	8.92e-11	8.01e-09
FAM26D	575.672	-2.08466	0.529842	-3.9345	8.34e-05	0.00153241
MREG	592.122	-2.0836	0.196455	-10.606	2.79e-26	2.22e-23
NPVF	3.14282	-2.08103	0.531055	-3.91866	8.9e-05	0.00161974
SLC39A8	1164.88	-2.07802	0.209799	-9.90479	3.97e-23	2.2e-20
GCNT3	52.8576	-2.07787	0.532433	-3.90259	9.52e-05	0.00170579
RSPO2	6.61047	-2.0766	0.502235	-4.13472	3.55e-05	0.000745823
LOC491392	34.4616	-2.07444	0.526497	-3.94008	8.15e-05	0.00150874
CDK15	29.715	-2.06901	0.341507	-6.05847	1.37e-09	9.35e-08
CPA5	16.2519	-2.06676	0.463278	-4.46116	8.15e-06	0.000220019
KRTAP11-1	27673	-2.06578	0.532904	-3.87647	0.000105984	0.00185645
LOC102151833	397.217	-2.0617	0.527315	-3.9098	9.24e-05	0.00166214
FAM72A	64.5381	-2.05643	0.291466	-7.05547	1.72e-12	2.11e-10
GPR83	54.6073	-2.04699	0.375199	-5.45574	4.88e-08	2.55e-06
LOC102155884	8.22713	-2.03898	0.50876	-4.00775	6.13e-05	0.00119338
LOC486528	3955.29	-2.03775	0.531301	-3.8354	0.000125358	0.00214197
BEX5	136.421	-2.03649	0.522183	-3.89995	9.62e-05	0.0017194
IQCD	45.5034	-2.0356	0.471125	-4.32072	1.56e-05	0.000373978
ZBED2	199.115	-2.0266	0.213764	-9.48057	2.53e-21	1.03e-18
LOC102151579	31.5784	-2.0263	0.378575	-5.35244	8.68e-08	4.3e-06
LYG1	505.194	-2.01238	0.532662	-3.77796	0.000158117	0.00257661
IVL	9109.04	-2.01237	0.277292	-7.25722	3.95e-13	5.44e-11
LOC102156472	4.90469	-2.00908	0.52413	-3.83317	0.000126503	0.00215149
FZD3	132.419	-2.00732	0.286562	-7.00483	2.47e-12	2.94e-10
PYCR1	573.434	-2.00263	0.250878	-7.98248	1.43e-15	2.65e-13
LOC100685181	3.17933	-1.99802	0.529101	-3.77626	0.000159198	0.00258962
SLC7A1	3820.85	-1.99562	0.251579	-7.93237	2.15e-15	3.9e-13
KRTAP7-1	27385	-1.99523	0.532087	-3.74982	0.000176958	0.00282577
STX1B	104.766	-1.98837	0.357691	-5.55891	2.71e-08	1.49e-06
CORIN	147.017	-1.97781	0.284929	-6.94143	3.88e-12	4.38e-10
PROKR1	20.6517	-1.97722	0.402983	-4.90648	9.27e-07	3.42e-05
LOC102153120	505.009	-1.97546	0.528409	-3.73851	0.000185117	0.00293048
LOC490989	18969.2	-1.97508	0.531444	-3.71644	0.000202049	0.00314681
LOC102151831	5376.87	-1.97451	0.532465	-3.70825	0.000208695	0.00323654
LOC478702	351.664	-1.97446	0.336452	-5.86847	4.4e-09	2.8e-07
INA	89.9192	-1.96827	0.420325	-4.68273	2.83e-06	9.05e-05
LOC486523	3589.08	-1.95992	0.2924	-6.70288	2.04e-11	2.07e-09
KRT28	3505.42	-1.95494	0.531089	-3.68101	0.000232314	0.00352516
LOC106560017	3.70328	-1.9545	0.532517	-3.67031	0.000242255	0.00365178
LOC102155288	7.72652	-1.95204	0.496279	-3.93335	8.38e-05	0.0015376
KRTAP8-1	22838.5	-1.94854	0.532177	-3.66145	0.000250787	0.00376181
SEZ6L	53.4847	-1.93991	0.393094	-4.93497	8.02e-07	3.02e-05
TRIM66	83.7026	-1.93951	0.315624	-6.14501	8e-10	5.88e-08
UOX	127.764	-1.93744	0.53103	-3.64845	0.00026383	0.00389992
LOC487723	264.4	-1.93721	0.531017	-3.64811	0.000264181	0.00390195
LRRN2	268.894	-1.93551	0.213	-9.08688	1.02e-19	3.06e-17
SLC8A2	35.9458	-1.9352	0.334276	-5.78923	7.07e-09	4.36e-07
LOC102155465	29.5345	-1.93242	0.491153	-3.93446	8.34e-05	0.00153241
CA2	130.701	-1.92903	0.388315	-4.96769	6.78e-07	2.6e-05
LOC102157337	9.74812	-1.92615	0.529884	-3.63503	0.000277947	0.00403293
SLC27A6	907.804	-1.92602	0.384968	-5.00307	5.64e-07	2.24e-05
SERPINA14	18.5698	-1.92588	0.452858	-4.25273	2.11e-05	0.000483671
BAIAP2L2	13.4827	-1.92374	0.438516	-4.38693	1.15e-05	0.00029104
LOC106558367	15.264	-1.92212	0.439827	-4.37016	1.24e-05	0.000309545
LOC102152940	11.0032	-1.921	0.481225	-3.9919	6.55e-05	0.00125733
CFAP45	8.60521	-1.91886	0.519178	-3.69596	0.00021906	0.00335745
BMP4	648.265	-1.91793	0.18902	-10.1467	3.43e-24	2.09e-21
SSTR2	28.5826	-1.9128	0.437433	-4.37278	1.23e-05	0.000307112
LOC102151669	27525.5	-1.91203	0.531665	-3.5963	0.000322774	0.00450555
DAPL1	1082.07	-1.91125	0.170056	-11.239	2.62e-29	3.2e-26
COL26A1	21.3736	-1.91016	0.399944	-4.77607	1.79e-06	6.1e-05
KRT39	594.19	-1.90684	0.530566	-3.59399	0.000325658	0.00453887
LOC102151604	2970.14	-1.90105	0.531016	-3.58001	0.000343575	0.00471675
GPRC5D	4615.21	-1.89872	0.529051	-3.58892	0.000332048	0.00460339
LOC481227	20.358	-1.89653	0.46177	-4.10708	4.01e-05	0.000824814
ANO3	57.5453	-1.89598	0.289725	-6.54407	5.99e-11	5.51e-09
LOC106558801	17.5755	-1.89413	0.482095	-3.92894	8.53e-05	0.00155855
LOC100686522	6901.39	-1.89148	0.527516	-3.58564	0.000336247	0.00463352
RND2	162.228	-1.89074	0.234543	-8.06138	7.54e-16	1.47e-13
S100A3	2361.77	-1.88729	0.526171	-3.58684	0.000334709	0.00461929
BNC2	850.921	-1.87899	0.292585	-6.42204	1.34e-10	1.16e-08
TMPRSS2	35.5352	-1.87882	0.439832	-4.27169	1.94e-05	0.000450536
LOC102151268	650.687	-1.87447	0.528521	-3.54664	0.000390184	0.00523938
ANKRD33	3.01261	-1.87428	0.532562	-3.51936	0.000432583	0.00570863
PDE6B	7.86022	-1.86849	0.529971	-3.52565	0.000422449	0.00561018
HHIP	107.579	-1.85938	0.296831	-6.26409	3.75e-10	2.93e-08
LOC486530	6053.27	-1.85859	0.528046	-3.51976	0.000431942	0.00570863
RASL10B	163.141	-1.85802	0.266172	-6.98054	2.94e-12	3.45e-10
EDNRB	1026.29	-1.84944	0.304306	-6.07756	1.22e-09	8.52e-08
NCKAP5	337.456	-1.84812	0.252397	-7.32229	2.44e-13	3.46e-11
TNMD	79.2325	-1.84746	0.277488	-6.65777	2.78e-11	2.76e-09
THBS4	2015.4	-1.84701	0.272134	-6.78713	1.14e-11	1.19e-09
TPM1	9557.65	-1.84547	0.272123	-6.78177	1.19e-11	1.23e-09
GIPC2	19.2204	-1.84504	0.389387	-4.73832	2.15e-06	7.11e-05
KRT82	2300.98	-1.84428	0.526328	-3.50406	0.000458229	0.00598971
CADPS	69.699	-1.84286	0.408498	-4.5113	6.44e-06	0.000180288
GRIN2A	42.3127	-1.83683	0.341655	-5.37628	7.6e-08	3.82e-06
VDR	2659.38	-1.83577	0.155428	-11.8111	3.42e-32	5.22e-29
CLGN	4.29503	-1.83485	0.527712	-3.47698	0.000507089	0.00646671
COL8A2	202.693	-1.83461	0.290386	-6.31786	2.65e-10	2.17e-08
LOC486529	5315.15	-1.83185	0.526579	-3.47878	0.000503695	0.00643688
ACTBL2	340.329	-1.83169	0.526103	-3.48162	0.00049839	0.00638934
LOC106559286	164.456	-1.83092	0.526871	-3.47509	0.000510685	0.00650351
LOC102154144	14.0838	-1.83025	0.456418	-4.01004	6.07e-05	0.00118441
IQCA1L	21.0247	-1.829	0.489537	-3.73618	0.000186835	0.00294494
ESR2	34.9388	-1.82857	0.530351	-3.44786	0.000565053	0.00709938
NPTX2	160.372	-1.82011	0.520567	-3.4964	0.000471584	0.00613361
LOC100685403	2515.49	-1.81975	0.52894	-3.44037	0.000580921	0.00726151
LOC102151404	2601.21	-1.81143	0.528308	-3.42873	0.000606404	0.00751842
CDH3	819.044	-1.80945	0.205479	-8.80601	1.3e-18	3.54e-16
STK17A	1399.29	-1.80847	0.257012	-7.03654	1.97e-12	2.4e-10
GADL1	35.6426	-1.80731	0.514677	-3.51155	0.00044551	0.00585271
KIAA1210	4.7548	-1.80533	0.51282	-3.52041	0.000430886	0.00570566
SP6	1248.07	-1.80432	0.204842	-8.80837	1.27e-18	3.52e-16
WNK4	250.216	-1.80246	0.279022	-6.45992	1.05e-10	9.29e-09
LOC102153739	5.53081	-1.801	0.498733	-3.61115	0.000304838	0.00432781
LOC106558261	11.6459	-1.80036	0.420874	-4.27767	1.89e-05	0.000443103
EMILIN3	125.325	-1.7999	0.235197	-7.65273	1.97e-14	3.3e-12
TIAM2	261.39	-1.79963	0.292426	-6.15413	7.55e-10	5.62e-08
LOC490996	3242.55	-1.79943	0.527368	-3.41209	0.000644667	0.00790711
SLC38A11	4.52062	-1.79716	0.53325	-3.37021	0.000751104	0.00886215
GPR155	638.701	-1.79471	0.210697	-8.51798	1.62e-17	3.86e-15
ETV3L	10.1224	-1.79299	0.466856	-3.84057	0.000122751	0.00210727
LOC100684441	2.99781	-1.79266	0.533082	-3.36282	0.000771513	0.00905625
PLK3	700.071	-1.79266	0.180613	-9.9254	3.23e-23	1.85e-20
SARDH	478.484	-1.79168	0.253601	-7.06496	1.61e-12	1.99e-10
KRTAP24-1	1304.88	-1.78748	0.525104	-3.40404	0.000663967	0.00806277
LOC100685165	2465.44	-1.78435	0.527934	-3.37988	0.000725179	0.00865673
KRT38	5974.53	-1.78339	0.523085	-3.40937	0.000651133	0.00794016
SLC28A3	77.895	-1.77117	0.346117	-5.11726	3.1e-07	1.35e-05
LZTS1	668.107	-1.76832	0.353532	-5.00187	5.68e-07	2.25e-05
LOC611702	141.743	-1.76598	0.285379	-6.1882	6.09e-10	4.6e-08
FAM101B	302.98	-1.76572	0.265436	-6.65215	2.89e-11	2.84e-09
DUSP2	257.482	-1.76529	0.390531	-4.52023	6.18e-06	0.000174986
SLCO5A1	307.142	-1.76195	0.528707	-3.33256	0.000860509	0.00988532
LOC106560001	13.0713	-1.75951	0.520882	-3.37794	0.000730323	0.0086898
LOC102151732	2.51957	-1.7586	0.522651	-3.36478	0.000766048	0.00900365
DUSP14	1607.54	-1.7576	0.21717	-8.09317	5.81e-16	1.14e-13
DLX2	11.9597	-1.75123	0.454763	-3.85087	0.000117699	0.00203198
REEP2	29.4808	-1.75005	0.366517	-4.7748	1.8e-06	6.11e-05
LOC106560113	52.5334	-1.7433	0.31834	-5.47623	4.34e-08	2.3e-06
PEBP4	72.1067	-1.73914	0.408254	-4.25993	2.04e-05	0.000471897
LOC477883	81.2028	-1.73717	0.304315	-5.70846	1.14e-08	6.77e-07
IL-15L	51.1051	-1.73608	0.422626	-4.10784	3.99e-05	0.000823022
LOC106557509	288.607	-1.73296	0.515605	-3.36102	0.000776545	0.00909918
C29H8orf34	30.7251	-1.73066	0.415694	-4.1633	3.14e-05	0.000674551
LOC106559677	5.69518	-1.72889	0.510791	-3.38473	0.000712493	0.00854992
CCKBR	32.6275	-1.72877	0.390268	-4.42969	9.44e-06	0.000246228
LOC102154283	9.13291	-1.72722	0.471588	-3.66256	0.000249707	0.00375176
TRIM59	1032.52	-1.71958	0.258143	-6.66134	2.71e-11	2.72e-09
NT5C1A	47.5249	-1.71471	0.478504	-3.58348	0.000339051	0.00466865
DBX2	143.376	-1.71303	0.381821	-4.48647	7.24e-06	0.00019927
LAP3	3793.67	-1.71119	0.257628	-6.64211	3.09e-11	2.99e-09
LOC482176	3123.2	-1.7079	0.385651	-4.42862	9.48e-06	0.000246524
ASS1	1790.28	-1.70396	0.233876	-7.28574	3.2e-13	4.44e-11
CTLA4	23.7942	-1.70358	0.454037	-3.75208	0.000175372	0.00280288
EFHD1	1827.19	-1.7028	0.33979	-5.01133	5.41e-07	2.16e-05
RNF152	1170.5	-1.70159	0.122131	-13.9324	4.02e-44	1.84e-40
MPP2	112.175	-1.69835	0.331754	-5.1193	3.07e-07	1.34e-05
GPR137C	6.61877	-1.69311	0.488063	-3.46904	0.000522317	0.00663779
DCLK3	33.7776	-1.69134	0.309084	-5.47211	4.45e-08	2.35e-06
KCNC4	181.865	-1.68918	0.356403	-4.73952	2.14e-06	7.08e-05
SFRP2	37.5	-1.67994	0.368371	-4.56046	5.1e-06	0.000147561
GRXCR2	9.83886	-1.67928	0.465897	-3.6044	0.000312879	0.00441456
STEAP2	355.984	-1.676	0.412546	-4.06257	4.85e-05	0.000976028
COL11A1	596.712	-1.67283	0.338556	-4.94106	7.77e-07	2.94e-05
WNT5A	46.7736	-1.67264	0.402411	-4.15655	3.23e-05	0.000690719
GMCL1	1580.95	-1.67186	0.232412	-7.19352	6.31e-13	8.31e-11
MTCL1	266.524	-1.67148	0.24041	-6.95261	3.59e-12	4.13e-10
AKAP17A	65.0157	-1.66669	0.433674	-3.84318	0.00012145	0.00208886
LDHB	2494.4	-1.66586	0.25683	-6.48623	8.8e-11	7.93e-09
BRICD5	11.7363	-1.66159	0.40443	-4.10847	3.98e-05	0.000822639
S100A2	9408.88	-1.64981	0.269173	-6.12918	8.83e-10	6.34e-08
WNT10B	55.973	-1.64851	0.344545	-4.78461	1.71e-06	5.9e-05
EGFL6	22.2847	-1.64742	0.454694	-3.62314	0.000291045	0.00416428
KLK7	6656.37	-1.64585	0.181485	-9.06877	1.2e-19	3.55e-17
ATP6V0A4	340.752	-1.6456	0.204257	-8.05651	7.85e-16	1.51e-13
LOC106559500	67.911	-1.63951	0.320789	-5.11088	3.21e-07	1.38e-05
SLC6A14	427.107	-1.63703	0.32719	-5.0033	5.64e-07	2.24e-05
IGSF23	11.6231	-1.63658	0.435878	-3.75468	0.00017356	0.00278121
CCDC129	68.7906	-1.63519	0.388935	-4.20429	2.62e-05	0.000580947
RNF180	168.376	-1.63175	0.211669	-7.70895	1.27e-14	2.17e-12
C10H2orf40	79.6324	-1.63122	0.299398	-5.44834	5.08e-08	2.65e-06
ANK1	173.982	-1.63071	0.449536	-3.62753	0.000286142	0.0041102
ATP8A2	29.3417	-1.62475	0.452067	-3.59405	0.000325575	0.00453887
PAPPA	321.131	-1.62405	0.294551	-5.51364	3.51e-08	1.88e-06
LOC102154267	15.6816	-1.62224	0.465073	-3.48814	0.000486386	0.00628592
RCOR2	40.3847	-1.61411	0.403708	-3.99821	6.38e-05	0.00123463
SLAIN1	117.594	-1.61308	0.284699	-5.6659	1.46e-08	8.58e-07
LOC102155484	16.667	-1.61217	0.440542	-3.6595	0.000252704	0.00378436
C24H20orf195	38.6215	-1.61128	0.415089	-3.88178	0.000103695	0.00182816
DACH1	400.375	-1.60824	0.244799	-6.56962	5.04e-11	4.66e-09
LOC102155624	15.386	-1.60477	0.443829	-3.61574	0.000299486	0.00426506
NUP210	296.261	-1.6046	0.276959	-5.79364	6.89e-09	4.27e-07
MKI67	329.328	-1.59474	0.362379	-4.40076	1.08e-05	0.000275708
LOC102155900	1628.87	-1.59231	0.341696	-4.66002	3.16e-06	9.87e-05
JMY	917.522	-1.58603	0.334471	-4.7419	2.12e-06	7.02e-05
C8H14orf37	116.755	-1.58448	0.225196	-7.03601	1.98e-12	2.4e-10
MT2A	1212.94	-1.5816	0.473656	-3.33914	0.00084038	0.00972121
TRIM9	79.0314	-1.57743	0.368076	-4.28562	1.82e-05	0.000430861
MSX1	69.7451	-1.5767	0.275449	-5.72409	1.04e-08	6.24e-07
FGF22	31.413	-1.57552	0.405212	-3.88812	0.000101022	0.00178792
ZDHHC21	513.562	-1.57284	0.251622	-6.25081	4.08e-10	3.18e-08
BGN	1633.34	-1.57278	0.182017	-8.64085	5.58e-18	1.42e-15
RAP1GAP2	282.498	-1.57155	0.297288	-5.28631	1.25e-07	5.92e-06
AHCY	2762.94	-1.56729	0.205468	-7.62789	2.39e-14	3.86e-12
SAMD8	338.846	-1.56725	0.314477	-4.98368	6.24e-07	2.44e-05
DSC2	3104.34	-1.56091	0.300368	-5.19665	2.03e-07	9.17e-06
ARID3A	114.177	-1.55984	0.194976	-8.00018	1.24e-15	2.32e-13
BASP1	275.008	-1.54699	0.204993	-7.54657	4.47e-14	6.87e-12
LMNB1	1088.82	-1.54533	0.164433	-9.39793	5.56e-21	2.08e-18
ELAC2	687.794	-1.53613	0.239944	-6.40206	1.53e-10	1.31e-08
LOC102152864	13.9736	-1.5352	0.451702	-3.39871	0.000677051	0.00818364
TMC7	227.236	-1.51428	0.256829	-5.89605	3.72e-09	2.39e-07
LOC102152187	25.8319	-1.50675	0.376843	-3.99835	6.38e-05	0.00123463
VANGL2	27.5322	-1.50658	0.400424	-3.76247	0.000168242	0.00271501
LOC102152109	82.3982	-1.50589	0.38063	-3.9563	7.61e-05	0.00143015
GADD45A	1008.66	-1.50447	0.295977	-5.08305	3.71e-07	1.56e-05
BMPER	74.0456	-1.50267	0.352457	-4.26341	2.01e-05	0.000465792
PLET1	3777.1	-1.50256	0.247644	-6.06741	1.3e-09	8.94e-08
LOC102156622	23.7091	-1.50221	0.410783	-3.65693	0.000255255	0.00381632
MLF1	1085.17	-1.50216	0.198871	-7.55342	4.24e-14	6.58e-12
SOX4	52.8578	-1.50021	0.293529	-5.11096	3.21e-07	1.38e-05
MAPK4	55.1508	-1.49993	0.394602	-3.80112	0.000144043	0.00239418
ARHGAP39	126.331	-1.49944	0.261865	-5.72599	1.03e-08	6.21e-07
SERINC2	1005.04	-1.49772	0.163791	-9.1441	6.01e-20	1.93e-17
VAT1L	126.622	-1.49734	0.330332	-4.53282	5.82e-06	0.000165898
PRICKLE1	620.23	-1.49442	0.221616	-6.74328	1.55e-11	1.58e-09
TCF7	603.161	-1.49333	0.178933	-8.34576	7.08e-17	1.62e-14
ABLIM2	247.913	-1.49166	0.389091	-3.8337	0.000126231	0.00215149
CTPS1	1382.82	-1.48978	0.230701	-6.4576	1.06e-10	9.36e-09
ADAM23	68.0184	-1.48846	0.439083	-3.38992	0.000699119	0.00840596
SMOX	258.643	-1.48559	0.158811	-9.35449	8.4e-21	3.07e-18
ARHGEF26	724.674	-1.48229	0.18023	-8.22443	1.96e-16	4.17e-14
KRT42	173.218	-1.48226	0.310824	-4.76879	1.85e-06	6.25e-05
FBN2	64.7195	-1.4806	0.351162	-4.21629	2.48e-05	0.000556298
CHGA	118.907	-1.47909	0.301154	-4.9114	9.04e-07	3.35e-05
FAM101A	79.617	-1.47585	0.302796	-4.87409	1.09e-06	3.95e-05
FBXO32	1796.67	-1.46857	0.328377	-4.4722	7.74e-06	0.00020958
BMP8B	336.42	-1.46535	0.247293	-5.92556	3.11e-09	2.04e-07
CENPF	636.836	-1.46113	0.245587	-5.94956	2.69e-09	1.79e-07
IGSF3	846.814	-1.45901	0.173005	-8.43334	3.36e-17	7.88e-15
LGR5	606.598	-1.44739	0.34529	-4.19182	2.77e-05	0.00061014
TDRP	110.494	-1.44604	0.273889	-5.27968	1.29e-07	6.12e-06
EPGN	53.3599	-1.44579	0.298468	-4.84404	1.27e-06	4.51e-05
NHS	134.918	-1.44357	0.431157	-3.34813	0.000813586	0.00945911
REXO2	690.813	-1.44145	0.23679	-6.08746	1.15e-09	8.07e-08
RXRG	137.946	-1.44056	0.289276	-4.97989	6.36e-07	2.48e-05
BEND4	36.365	-1.43769	0.331932	-4.33128	1.48e-05	0.000357903
MAT2A	5944.84	-1.43538	0.173323	-8.2815	1.22e-16	2.68e-14
PPP2R1B	3445.9	-1.43471	0.188203	-7.62321	2.47e-14	3.97e-12
NRP2	2681.04	-1.43214	0.176357	-8.1207	4.64e-16	9.32e-14
UNC5B	3763.11	-1.42905	0.173884	-8.21844	2.06e-16	4.34e-14
ADAMTS18	108.104	-1.42839	0.323621	-4.41379	1.02e-05	0.000261811
SLC39A6	3017.21	-1.42557	0.225079	-6.33365	2.39e-10	1.96e-08
S1PR5	321.745	-1.41711	0.208341	-6.80189	1.03e-11	1.1e-09
LOC102153566	64.8615	-1.40797	0.280228	-5.02437	5.05e-07	2.03e-05
SEMA6A	475.03	-1.40132	0.206312	-6.79222	1.1e-11	1.15e-09
NEU2	256.289	-1.39701	0.252972	-5.52238	3.34e-08	1.81e-06
IGF2BP2	193.098	-1.39233	0.313539	-4.4407	8.97e-06	0.000235761
LOC106560204	50.6563	-1.3917	0.274554	-5.06894	4e-07	1.67e-05
BNC1	965.915	-1.39137	0.182103	-7.64057	2.16e-14	3.53e-12
DLGAP5	220.611	-1.38981	0.235615	-5.89865	3.66e-09	2.36e-07
CBS	1451.24	-1.38874	0.234447	-5.92346	3.15e-09	2.05e-07
LOC606786	482.631	-1.38605	0.249632	-5.55236	2.82e-08	1.54e-06
C1QTNF3	507.968	-1.38289	0.253969	-5.44512	5.18e-08	2.69e-06
LRRC3B	26.3243	-1.38101	0.388946	-3.55065	0.000384284	0.00517849
LOC100855995	75.5908	-1.37823	0.304972	-4.51922	6.21e-06	0.000175557
TOP2A	967.095	-1.37658	0.240669	-5.71979	1.07e-08	6.36e-07
SLC29A4	224.228	-1.37547	0.19766	-6.95878	3.43e-12	4e-10
SERPINB11	315.825	-1.37174	0.306418	-4.47671	7.58e-06	0.000206122
RASSF9	789.933	-1.36816	0.275037	-4.97445	6.54e-07	2.52e-05
LOC475101	158.541	-1.36302	0.301421	-4.522	6.13e-06	0.000173806
SBK1	67.397	-1.3623	0.297918	-4.57274	4.81e-06	0.000140053
GPR156	39.702	-1.36228	0.331828	-4.10537	4.04e-05	0.000829074
TTYH3	931.186	-1.36072	0.175412	-7.75729	8.68e-15	1.51e-12
ROGDI	546.451	-1.35701	0.178496	-7.60246	2.91e-14	4.58e-12
CREB5	101.12	-1.35687	0.323017	-4.20063	2.66e-05	0.000588294
GAS2L3	63.555	-1.35627	0.398219	-3.40584	0.000659611	0.00802052
TNFRSF19	1475.04	-1.35348	0.243927	-5.54871	2.88e-08	1.57e-06
VASH2	94.1545	-1.34249	0.299759	-4.47857	7.51e-06	0.00020494
SYT17	194.582	-1.34236	0.22076	-6.08063	1.2e-09	8.39e-08
ILDR1	94.505	-1.34195	0.274	-4.89763	9.7e-07	3.56e-05
SLC20A2	926.615	-1.33949	0.21362	-6.27045	3.6e-10	2.86e-08
MPP6	66.2436	-1.33905	0.27757	-4.82419	1.41e-06	4.95e-05
ZSWIM1	77.481	-1.33609	0.212233	-6.29543	3.07e-10	2.48e-08
ST14	582.602	-1.33392	0.194278	-6.86605	6.6e-12	7.23e-10
SEL1L3	99.3717	-1.33391	0.345656	-3.85908	0.000113815	0.0019705
FZD10	354.838	-1.32589	0.249439	-5.31548	1.06e-07	5.14e-06
SNX31	155.228	-1.3254	0.321709	-4.11986	3.79e-05	0.000788666
RAB39B	184.374	-1.32429	0.263201	-5.03148	4.87e-07	1.96e-05
ZNF664	3602.33	-1.32277	0.218279	-6.05999	1.36e-09	9.3e-08
KIF3C	525.954	-1.32232	0.212803	-6.21381	5.17e-10	3.94e-08
PREP	1186.69	-1.32182	0.192569	-6.86414	6.69e-12	7.29e-10
LOC100686073	282.688	-1.32106	0.286846	-4.60548	4.12e-06	0.000123457
APBA2	20.3986	-1.31688	0.365282	-3.60509	0.000312046	0.00440624
NCAM1	252.218	-1.31604	0.377825	-3.4832	0.000495456	0.0063627
TSPYL4	41.0718	-1.31475	0.266909	-4.92586	8.4e-07	3.14e-05
ENTPD3	499.009	-1.31019	0.210128	-6.23517	4.51e-10	3.48e-08
BAALC	154.664	-1.30243	0.24289	-5.36223	8.22e-08	4.12e-06
PPP1R2	1960.62	-1.3021	0.201583	-6.45937	1.05e-10	9.29e-09
SDC1	10395.4	-1.29566	0.139365	-9.29683	1.45e-20	5e-18
SPNS2	273.071	-1.28858	0.333806	-3.86028	0.000113259	0.00196459
SHC4	189.623	-1.28496	0.241649	-5.31749	1.05e-07	5.1e-06
CUX1	1265.49	-1.28464	0.216052	-5.94595	2.75e-09	1.82e-07
PQLC2	70.2329	-1.27955	0.275486	-4.6447	3.41e-06	0.000104925
C2H10orf67	22.2615	-1.27884	0.378475	-3.37894	0.00072766	0.0086704
LOC106557476	4814.35	-1.27448	0.259697	-4.90755	9.22e-07	3.41e-05
CLASP1	2236.06	-1.27434	0.23096	-5.51758	3.44e-08	1.85e-06
NEU3	297.679	-1.27384	0.217812	-5.84836	4.96e-09	3.14e-07
ARHGDIG	42.9106	-1.2727	0.329224	-3.86576	0.000110742	0.0019264
RASD2	46.8481	-1.27213	0.335272	-3.79432	0.000148048	0.00244741
ADAMTS8	87.5093	-1.25773	0.2935	-4.28528	1.83e-05	0.000430955
SFN	11642.8	-1.25754	0.183542	-6.85152	7.31e-12	7.87e-10
DPP4	505.499	-1.25665	0.252642	-4.97406	6.56e-07	2.52e-05
RAP1GAP	132.196	-1.25344	0.213966	-5.85811	4.68e-09	2.97e-07
SOX9	282.54	-1.25112	0.236521	-5.28966	1.23e-07	5.82e-06
CXXC4	54.1904	-1.24995	0.323439	-3.86458	0.000111281	0.0019321
CD82	2872.41	-1.24742	0.144732	-8.6188	6.77e-18	1.65e-15
KIAA1958	44.6846	-1.2466	0.315244	-3.9544	7.67e-05	0.00143718
KLK4	285.194	-1.24579	0.224822	-5.54125	3e-08	1.64e-06
ASL	826.378	-1.24549	0.233336	-5.33776	9.41e-08	4.62e-06
RNF182	120.254	-1.2427	0.317295	-3.91654	8.98e-05	0.00162596
MME	1129.34	-1.23668	0.278203	-4.44523	8.78e-06	0.000232855
CARNMT1	661.591	-1.23543	0.279771	-4.41586	1.01e-05	0.000260046
CACNB1	153.27	-1.23409	0.337968	-3.6515	0.000260712	0.00386005
GLI1	430.252	-1.23355	0.247826	-4.97748	6.44e-07	2.51e-05
RBM20	70.1468	-1.23318	0.357146	-3.45288	0.000554631	0.00699019
ESPL1	219.321	-1.23286	0.235506	-5.23495	1.65e-07	7.57e-06
SLIT1	109.694	-1.23235	0.332675	-3.70436	0.000211925	0.00327276
ANKRD22	360.778	-1.231	0.222467	-5.53339	3.14e-08	1.7e-06
ATG9B	979.122	-1.23034	0.226373	-5.43503	5.48e-08	2.83e-06
LOC102151943	37.2541	-1.22969	0.368852	-3.33382	0.000856636	0.00985988
PRKCI	1885.49	-1.22944	0.197469	-6.22599	4.79e-10	3.68e-08
STBD1	420.089	-1.22812	0.320484	-3.83208	0.000127065	0.00215904
ATAD2B	696.836	-1.22804	0.243506	-5.04315	4.58e-07	1.87e-05
CDCA2	64.7139	-1.22205	0.365902	-3.33983	0.000838293	0.00970935
CCNB3	74.8939	-1.2212	0.297165	-4.1095	3.97e-05	0.000819903
NCKAP5L	321.289	-1.21831	0.222904	-5.46563	4.61e-08	2.43e-06
FHL2	383.103	-1.21799	0.196176	-6.20868	5.34e-10	4.06e-08
KIAA0930	2086.93	-1.21326	0.225154	-5.38858	7.1e-08	3.6e-06
CENPT	90.3901	-1.21054	0.303167	-3.99298	6.52e-05	0.00125427
FBLN7	514.375	-1.21033	0.23659	-5.11573	3.13e-07	1.36e-05
GATSL2	923.394	-1.21001	0.283083	-4.27439	1.92e-05	0.000446884
ZNF618	102.185	-1.20841	0.316913	-3.81307	0.000137253	0.00229592
FXYD4	39.3193	-1.20562	0.295636	-4.07805	4.54e-05	0.000920371
HSPA4L	927.21	-1.20066	0.208724	-5.75235	8.8e-09	5.35e-07
SCNN1B	604.26	-1.19911	0.125773	-9.53391	1.51e-21	6.6e-19
CCDC92	336.698	-1.19705	0.183926	-6.5083	7.6e-11	6.89e-09
CARS	1017.84	-1.19508	0.14439	-8.27671	1.27e-16	2.76e-14
GUCY1A2	38.6111	-1.19491	0.322332	-3.70708	0.000209667	0.00324336
OGDHL	106.833	-1.19237	0.308499	-3.86507	0.000111056	0.00193004
EFR3B	104.113	-1.19213	0.292729	-4.07248	4.65e-05	0.000938522
CDKN2AIP	740.088	-1.1878	0.15621	-7.6039	2.87e-14	4.57e-12
PAPL	1179.21	-1.18663	0.158598	-7.48198	7.32e-14	1.1e-11
GRIP1	92.7937	-1.18543	0.24533	-4.83199	1.35e-06	4.78e-05
PLA2G2F	1420.5	-1.18337	0.211984	-5.58237	2.37e-08	1.33e-06
CRYBG3	2579.67	-1.18253	0.214382	-5.51603	3.47e-08	1.86e-06
RAC3	46.7557	-1.17794	0.253363	-4.64921	3.33e-06	0.000103179
FZD7	1372.78	-1.17788	0.200071	-5.88729	3.93e-09	2.51e-07
UBE2D1	329.775	-1.17613	0.256308	-4.58874	4.46e-06	0.000131412
FANCM	55.9299	-1.17488	0.336934	-3.48697	0.00048853	0.00630029
LGALS4	48.2058	-1.17378	0.281189	-4.17433	2.99e-05	0.000650322
GDPD3	681.63	-1.17131	0.194676	-6.01672	1.78e-09	1.2e-07
STARD10	380.684	-1.16943	0.246367	-4.7467	2.07e-06	6.88e-05
BRAF	533.153	-1.16646	0.212683	-5.48451	4.15e-08	2.21e-06
HSPA14	807.641	-1.16345	0.173571	-6.70301	2.04e-11	2.07e-09
PAQR5	703.312	-1.16147	0.250055	-4.64485	3.4e-06	0.000104925
RALGPS2	1108.53	-1.16125	0.182679	-6.35676	2.06e-10	1.72e-08
EFHC2	58.8373	-1.16081	0.248414	-4.6729	2.97e-06	9.42e-05
SCNN1G	203.775	-1.15927	0.304831	-3.80299	0.00014296	0.00237834
C9H17orf53	47.9495	-1.15731	0.297322	-3.89245	9.92e-05	0.00176487
ZNF608	291.719	-1.15485	0.204403	-5.64987	1.61e-08	9.3e-07
PTK7	1608.47	-1.14903	0.143466	-8.00911	1.16e-15	2.18e-13
PPP2R2B	104.04	-1.14897	0.274857	-4.18025	2.91e-05	0.000635897
C13H8orf82	39.6421	-1.14848	0.293714	-3.9102	9.22e-05	0.00166107
PNMT	44.8124	-1.14833	0.323458	-3.55017	0.00038498	0.00518405
FBXO10	118.097	-1.14572	0.229386	-4.99472	5.89e-07	2.32e-05
AGAP2	106.461	-1.14434	0.255565	-4.47767	7.55e-06	0.000205504
ELF5	779.205	-1.14416	0.285982	-4.00082	6.31e-05	0.00122499
DGKE	254.094	-1.14303	0.290241	-3.93823	8.21e-05	0.00151733
OTUB2	1488.01	-1.14262	0.171978	-6.64401	3.05e-11	2.97e-09
GATSL3	965.966	-1.13821	0.176841	-6.43635	1.22e-10	1.07e-08
JAG1	2981.51	-1.13636	0.158089	-7.1881	6.57e-13	8.59e-11
SPP1	938.293	-1.13569	0.228734	-4.96511	6.87e-07	2.63e-05
SLC3A2	1541.87	-1.13505	0.243242	-4.66633	3.07e-06	9.64e-05
LOC102155205	24.1524	-1.13383	0.3312	-3.42339	0.000618455	0.0076265
SMAD7	233.48	-1.1325	0.264954	-4.27435	1.92e-05	0.000446884
GPRIN1	36.5702	-1.13074	0.303122	-3.73033	0.000191231	0.00300388
ADGRL3	435.305	-1.12696	0.264601	-4.25908	2.05e-05	0.0004731
PIF1	30.8405	-1.12595	0.309148	-3.64211	0.000270416	0.00395572
ADGRG3	179.82	-1.12178	0.266933	-4.20248	2.64e-05	0.000584194
LPAR6	415.928	-1.11932	0.218869	-5.1141	3.15e-07	1.37e-05
PLEKHG1	862.718	-1.11482	0.22634	-4.92543	8.42e-07	3.14e-05
BUB1B	283.049	-1.11242	0.228568	-4.86691	1.13e-06	4.08e-05
INTU	240.332	-1.11169	0.253926	-4.378	1.2e-05	0.000300662
KIF18B	95.1264	-1.11076	0.255447	-4.34831	1.37e-05	0.000334306
CELSR2	2530.59	-1.10444	0.200316	-5.51351	3.52e-08	1.88e-06
RASSF3	1107.5	-1.10255	0.266638	-4.13502	3.55e-05	0.000745712
DCBLD1	398.412	-1.09862	0.251676	-4.36522	1.27e-05	0.000314352
ADAMTS12	477.533	-1.09462	0.237651	-4.60601	4.1e-06	0.000123344
DEPDC1	103.121	-1.09413	0.228697	-4.78418	1.72e-06	5.91e-05
LOC102152056	523.847	-1.09261	0.256256	-4.26376	2.01e-05	0.000465633
SLC25A37	753.582	-1.09222	0.190926	-5.72064	1.06e-08	6.35e-07
LOC106559221	43.7903	-1.09113	0.294597	-3.70381	0.000212386	0.00327712
KIAA0040	190.289	-1.09073	0.216681	-5.03382	4.81e-07	1.94e-05
NCAPG	373.703	-1.08868	0.250056	-4.35376	1.34e-05	0.000327396
MYL6B	400.718	-1.08825	0.296483	-3.67053	0.000242052	0.00365173
LOC479096	379.773	-1.08796	0.156671	-6.9442	3.81e-12	4.33e-10
ROBO1	1708.42	-1.08426	0.267071	-4.05981	4.91e-05	0.000985487
EPHA3	107.806	-1.08339	0.247275	-4.38132	1.18e-05	0.000296941
OSBPL3	225.709	-1.08309	0.237468	-4.56098	5.09e-06	0.000147428
SMTN	1962.45	-1.08229	0.173516	-6.23743	4.45e-10	3.45e-08
LHX2	372.613	-1.08158	0.306328	-3.53079	0.00041432	0.00552225
WISP1	48.5946	-1.08083	0.318802	-3.39028	0.000698217	0.00840249
AIPL1	24.1143	-1.07886	0.323488	-3.33507	0.00085277	0.00983345
FAM63A	1402.15	-1.07873	0.163457	-6.59948	4.13e-11	3.93e-09
LOC100855730	217.137	-1.07805	0.295041	-3.6539	0.000258284	0.00384277
CCNA2	182.285	-1.07559	0.232865	-4.61896	3.86e-06	0.000117046
LOC102153034	1332.74	-1.06408	0.308721	-3.44673	0.000567416	0.00712188
LRRN1	119.125	-1.06099	0.223711	-4.74271	2.11e-06	7e-05
RNF34	273.622	-1.06014	0.213092	-4.97504	6.52e-07	2.52e-05
CASC5	183.52	-1.05869	0.22955	-4.612	3.99e-06	0.000120036
ADGRA3	802.641	-1.05745	0.209078	-5.05768	4.24e-07	1.75e-05
OSBPL10	154.898	-1.05741	0.242827	-4.35457	1.33e-05	0.000326625
TMTC4	540.802	-1.05688	0.206993	-5.10588	3.29e-07	1.41e-05
PLXNA1	1894.15	-1.05626	0.206959	-5.10371	3.33e-07	1.42e-05
LOC489647	226.478	-1.05407	0.17171	-6.13869	8.32e-10	6.09e-08
TLE3	795.157	-1.05165	0.128585	-8.17868	2.87e-16	5.97e-14
KCNK2	145.062	-1.0486	0.2894	-3.62334	0.000290818	0.00416428
PELI1	1748.32	-1.0478	0.199848	-5.24298	1.58e-07	7.34e-06
TESC	62.3971	-1.04761	0.244412	-4.28626	1.82e-05	0.000430178
TPD52L1	491.021	-1.04752	0.149382	-7.01235	2.34e-12	2.8e-10
CCNF	198.609	-1.04747	0.218185	-4.80083	1.58e-06	5.5e-05
ARL15	543.207	-1.04587	0.163037	-6.41492	1.41e-10	1.21e-08
DESI2	1915.71	-1.04326	0.180337	-5.78505	7.25e-09	4.44e-07
STRADB	236.89	-1.04201	0.255005	-4.08622	4.38e-05	0.000891516
LOC102156662	96.0861	-1.03479	0.236771	-4.3704	1.24e-05	0.000309545
HSPA2	4192.6	-1.03042	0.160234	-6.43076	1.27e-10	1.1e-08
E2F3	199.484	-1.02921	0.272374	-3.77865	0.00015768	0.00257354
NOTUM	76.0563	-1.02892	0.300145	-3.42808	0.000607875	0.007526
ADCY7	727.765	-1.02551	0.221191	-4.63632	3.55e-06	0.000108717
PRKCZ	590.254	-1.02464	0.155968	-6.56954	5.05e-11	4.66e-09
KLK10	768.427	-1.02443	0.243402	-4.20878	2.57e-05	0.000572216
PPP3CC	146.256	-1.02346	0.280216	-3.65239	0.000259816	0.00385761
FAM83G	648.318	-1.01252	0.269151	-3.76191	0.00016862	0.00271872
PIM1	840.479	-1.01239	0.192198	-5.26743	1.38e-07	6.53e-06
SERINC5	2323.89	-1.0107	0.179951	-5.61652	1.95e-08	1.11e-06
KIF2C	163.318	-1.00721	0.259555	-3.88051	0.000104239	0.00183421
PDCD4	2969.18	-1.00087	0.132465	-7.55577	4.16e-14	6.51e-12
RELT	125.124	-1.00009	0.261589	-3.82314	0.000131761	0.00221416
FAM46B	1274.45	-1.00004	0.179883	-5.55942	2.71e-08	1.49e-06
SESN3	2379.27	-0.998136	0.170715	-5.8468	5.01e-09	3.15e-07
RNF222	370.323	-0.997734	0.213074	-4.68257	2.83e-06	9.05e-05
CCDC64B	660.688	-0.997445	0.298815	-3.338	0.000843844	0.00974896
PLCD1	1511.39	-0.99708	0.178082	-5.59899	2.16e-08	1.23e-06
ADGRL2	1849.61	-0.996605	0.178566	-5.58117	2.39e-08	1.33e-06
WHSC1	746.374	-0.994068	0.206309	-4.81835	1.45e-06	5.06e-05
NEO1	1538.97	-0.99197	0.177411	-5.59136	2.25e-08	1.28e-06
DPEP1	360.386	-0.989658	0.26192	-3.77848	0.000157787	0.00257354
TSPAN18	186.942	-0.987459	0.200711	-4.9198	8.66e-07	3.22e-05
BACH2	224.263	-0.984571	0.282262	-3.48815	0.000486379	0.00628592
ABCA1	1485.41	-0.98339	0.268208	-3.66653	0.000245869	0.00369712
TTK	78.2871	-0.982838	0.262667	-3.74176	0.000182736	0.00290033
HRSP12	344.865	-0.98206	0.232541	-4.22317	2.41e-05	0.000541567
MYBL2	349.642	-0.980788	0.231054	-4.24485	2.19e-05	0.000497928
SRGAP1	252.63	-0.97963	0.193193	-5.07073	3.96e-07	1.66e-05
PLB1	839.276	-0.979504	0.18312	-5.34898	8.85e-08	4.37e-06
LOC100688793	61.2378	-0.979357	0.272555	-3.59324	0.000326586	0.00454489
HN1L	2744.46	-0.976968	0.153174	-6.37815	1.79e-10	1.51e-08
USP6NL	1181.73	-0.976789	0.244466	-3.9956	6.45e-05	0.00124701
HERC4	1040.74	-0.976389	0.179749	-5.43195	5.57e-08	2.87e-06
BUB1	168.605	-0.975701	0.269124	-3.62547	0.000288436	0.00413632
NAV2	930.975	-0.974735	0.216225	-4.50797	6.55e-06	0.000182307
PAQR4	130.216	-0.974098	0.22796	-4.27311	1.93e-05	0.000448717
BARX2	1797.77	-0.971694	0.130158	-7.46548	8.3e-14	1.23e-11
FTL	428.908	-0.971121	0.179254	-5.41757	6.04e-08	3.09e-06
MPZL2	977.025	-0.96753	0.202409	-4.78007	1.75e-06	5.99e-05
LOC607841	63.0504	-0.966963	0.271307	-3.56409	0.000365114	0.00494933
EIF2B2	686.651	-0.966363	0.146303	-6.60523	3.97e-11	3.8e-09
ORC1	100.437	-0.964444	0.280809	-3.43451	0.000593616	0.00737486
MARK4	505.52	-0.961348	0.15754	-6.10225	1.05e-09	7.42e-08
GCLC	1694.03	-0.959623	0.19749	-4.85909	1.18e-06	4.21e-05
LOC483164	71.9394	-0.958505	0.249127	-3.84745	0.000119353	0.00205858
FAM84B	1022.51	-0.955685	0.203072	-4.70613	2.52e-06	8.16e-05
FARP1	1143.37	-0.951578	0.202105	-4.70833	2.5e-06	8.09e-05
TJP2	2575.57	-0.950271	0.136792	-6.94685	3.74e-12	4.27e-10
ARHGAP24	355.014	-0.948965	0.203183	-4.67049	3e-06	9.51e-05
CDK14	449.596	-0.948122	0.148655	-6.37801	1.79e-10	1.51e-08
RAB11FIP4	987.665	-0.946902	0.192507	-4.9188	8.71e-07	3.23e-05
PTPN14	432.221	-0.943122	0.236573	-3.98661	6.7e-05	0.00128034
CTSZ	874.406	-0.938768	0.223925	-4.19232	2.76e-05	0.000609517
SLC15A1	627.894	-0.93743	0.250407	-3.74362	0.000181391	0.00288397
SFXN1	558.769	-0.937382	0.180166	-5.20288	1.96e-07	8.89e-06
LOC106558179	124.541	-0.936894	0.241885	-3.8733	0.000107371	0.00187668
LOC489707	44.3121	-0.933656	0.266862	-3.49865	0.000467628	0.00608648
TMEM132B	691.81	-0.932453	0.274083	-3.40208	0.00066874	0.0081046
SGK3	753.12	-0.931714	0.192992	-4.82773	1.38e-06	4.87e-05
LOC102154828	120.069	-0.930277	0.242827	-3.83104	0.000127605	0.00216621
SMO	738.079	-0.93026	0.195042	-4.76954	1.85e-06	6.25e-05
SCD5	339.371	-0.930257	0.206332	-4.50856	6.53e-06	0.000182079
TTC38	814.892	-0.928926	0.273393	-3.39776	0.000679395	0.00820655
DEPDC7	154.216	-0.927662	0.235014	-3.94726	7.91e-05	0.00147057
TXNRD1	2484.85	-0.92649	0.174742	-5.30205	1.15e-07	5.47e-06
CISH	208.77	-0.925339	0.247297	-3.74182	0.000182694	0.00290033
LOC482885	309.505	-0.925308	0.194802	-4.75	2.03e-06	6.79e-05
CAMTA1	248.509	-0.922532	0.147254	-6.2649	3.73e-10	2.93e-08
TTYH2	323.593	-0.917507	0.194172	-4.72522	2.3e-06	7.54e-05
SLC36A1	860.233	-0.916137	0.205576	-4.45643	8.33e-06	0.000223609
STX6	1015.68	-0.915326	0.1197	-7.64686	2.06e-14	3.4e-12
SEMA7A	313.922	-0.914235	0.190077	-4.80981	1.51e-06	5.28e-05
FBXO27	180.513	-0.908546	0.229294	-3.96237	7.42e-05	0.0014015
IQSEC2	171.96	-0.907852	0.206244	-4.40184	1.07e-05	0.00027472
OSGEPL1	188.96	-0.907588	0.228196	-3.97724	6.97e-05	0.00132629
VLDLR	210.791	-0.907012	0.257706	-3.51956	0.000432267	0.00570863
CDV3	4058.3	-0.905953	0.149094	-6.07638	1.23e-09	8.55e-08
MYH14	4765.31	-0.902567	0.17744	-5.08662	3.65e-07	1.54e-05
MAGI3	620.73	-0.902198	0.201918	-4.46814	7.89e-06	0.000213283
KALRN	506.846	-0.901783	0.223798	-4.02945	5.59e-05	0.00110129
CGNL1	1119.21	-0.898546	0.24062	-3.7343	0.000188241	0.00295946
AFAP1L2	961.21	-0.896122	0.153518	-5.83724	5.31e-09	3.33e-07
ATG4B	977.818	-0.894347	0.177014	-5.05241	4.36e-07	1.79e-05
GATB	379.618	-0.893176	0.135939	-6.57043	5.02e-11	4.66e-09
LOC483349	203.49	-0.892953	0.259957	-3.435	0.00059256	0.00736909
ESCO2	153.578	-0.89246	0.208867	-4.27287	1.93e-05	0.000448717
DEGS2	701.711	-0.891884	0.196092	-4.5483	5.41e-06	0.000155858
SPAG5	211.064	-0.891661	0.223225	-3.99445	6.48e-05	0.00124931
GPLD1	898.833	-0.891474	0.190638	-4.67626	2.92e-06	9.3e-05
B4GALNT3	1162.87	-0.890491	0.239512	-3.71794	0.000200852	0.00313082
CECR2	389.378	-0.88845	0.231955	-3.83027	0.000128005	0.00217009
PALLD	5072.56	-0.887179	0.139626	-6.35395	2.1e-10	1.75e-08
PDPN	1125.64	-0.886094	0.199461	-4.44245	8.89e-06	0.000234186
MARCH3	953.74	-0.882705	0.143478	-6.15222	7.64e-10	5.65e-08
PTCH1	846.134	-0.882688	0.221973	-3.97655	6.99e-05	0.00132875
KRBA1	420.881	-0.882286	0.235478	-3.74678	0.000179117	0.00285776
EIF2B3	676.557	-0.881579	0.198154	-4.44897	8.63e-06	0.000230508
BLNK	380.039	-0.880548	0.138243	-6.36958	1.9e-10	1.59e-08
NYAP1	162.831	-0.879726	0.19838	-4.43456	9.23e-06	0.000241787
CDK1	251.079	-0.8791	0.212199	-4.14281	3.43e-05	0.000726662
STMN1	964.368	-0.878419	0.199398	-4.40534	1.06e-05	0.000271458
JMJD7	194.106	-0.877662	0.241557	-3.63335	0.00027976	0.00404712
TRAK2	1261.51	-0.877305	0.213156	-4.11578	3.86e-05	0.000801537
RNF149	1450.31	-0.876356	0.200595	-4.36878	1.25e-05	0.000311075
CBLN2	138.207	-0.876137	0.253889	-3.45087	0.00055878	0.00703762
NNT	1022.65	-0.87438	0.187066	-4.67417	2.95e-06	9.38e-05
RARB	42.4238	-0.873793	0.242639	-3.60121	0.000316737	0.00445868
MYO10	1852.8	-0.871836	0.130998	-6.65535	2.83e-11	2.8e-09
PLA2G4B	615.244	-0.868869	0.26035	-3.33732	0.000845917	0.00976674
KIF20A	200.527	-0.865484	0.236772	-3.65535	0.000256829	0.00383046
PSD2	73.2924	-0.86547	0.253576	-3.41307	0.000642361	0.00788411
MAPKBP1	1148.27	-0.865027	0.237618	-3.64041	0.000272206	0.00397239
ZC3H12C	307.586	-0.864925	0.170797	-5.06404	4.1e-07	1.7e-05
RHOF	173.704	-0.861695	0.208195	-4.13888	3.49e-05	0.000737519
GLCCI1	327.146	-0.861393	0.203054	-4.24218	2.21e-05	0.00050259
LOC477365	1451.01	-0.860297	0.183709	-4.68294	2.83e-06	9.05e-05
NRARP	345.251	-0.860128	0.236535	-3.63637	0.000276508	0.00401595
LGR4	1916.62	-0.857466	0.22485	-3.8135	0.000137011	0.00229397
S1PR3	234.586	-0.857436	0.18869	-4.54414	5.52e-06	0.000158463
ANP32A	1272.32	-0.856627	0.128602	-6.66105	2.72e-11	2.72e-09
TLN2	972.68	-0.856349	0.181658	-4.71407	2.43e-06	7.89e-05
BMP7	723.399	-0.854836	0.17609	-4.85455	1.21e-06	4.29e-05
EPAS1	3548.5	-0.847288	0.132645	-6.38766	1.68e-10	1.43e-08
KIF11	468.752	-0.845729	0.231158	-3.65866	0.000253539	0.00379376
MRC2	1172.72	-0.845312	0.197071	-4.28938	1.79e-05	0.000425279
HOOK3	613.69	-0.843963	0.2481	-3.40171	0.000669668	0.00810511
MAPK6	1581.69	-0.841566	0.214123	-3.93029	8.48e-05	0.00155419
PKP3	2263.73	-0.840267	0.201982	-4.16012	3.18e-05	0.000681613
ASPM	341.242	-0.83979	0.215578	-3.89553	9.8e-05	0.00174765
GYG1	341.545	-0.83767	0.236618	-3.54018	0.000399852	0.00534109
LOC481530	285.961	-0.837418	0.162231	-5.16187	2.44e-07	1.08e-05
CPA4	1141.39	-0.836546	0.193764	-4.31735	1.58e-05	0.000379239
PECRP	134.106	-0.836263	0.247565	-3.37795	0.000730283	0.0086898
MINA	674.929	-0.834457	0.155171	-5.37766	7.55e-08	3.8e-06
GCLM	845.585	-0.83227	0.204911	-4.06161	4.87e-05	0.000978975
DYRK2	778.498	-0.831552	0.155477	-5.34838	8.87e-08	4.38e-06
TENM2	2524.25	-0.829985	0.246028	-3.37354	0.000742075	0.00879434
CTNNB1	11512.4	-0.829664	0.13838	-5.99554	2.03e-09	1.36e-07
ARHGEF28	393.322	-0.829403	0.217203	-3.81857	0.000134229	0.00224945
PPFIBP2	1910.11	-0.829019	0.133414	-6.21389	5.17e-10	3.94e-08
ALS2	987.714	-0.828468	0.197744	-4.18961	2.79e-05	0.000614633
FLNB	5401.02	-0.82675	0.160906	-5.13809	2.78e-07	1.22e-05
OVOL2	104.909	-0.826493	0.197386	-4.18719	2.82e-05	0.00061898
WLS	5214.84	-0.822661	0.144581	-5.68995	1.27e-08	7.5e-07
LAD1	909.71	-0.821208	0.208574	-3.93726	8.24e-05	0.00152042
C6H16orf72	1803.51	-0.821208	0.187257	-4.38547	1.16e-05	0.000292541
EPHB3	1846.89	-0.819703	0.141629	-5.78767	7.14e-09	4.38e-07
MGAT5	1110.41	-0.819609	0.230403	-3.55729	0.000374698	0.00505677
MEMO1	1393.99	-0.817073	0.149027	-5.4827	4.19e-08	2.22e-06
POP1	265.076	-0.81645	0.239696	-3.4062	0.000658749	0.00801536
DCLK2	406.359	-0.816438	0.226126	-3.61055	0.000305545	0.00433112
ABI2	565.625	-0.814714	0.204628	-3.98143	6.85e-05	0.0013058
ADGRG1	2977.9	-0.814216	0.132354	-6.15181	7.66e-10	5.65e-08
GPC4	1124.57	-0.813733	0.131926	-6.16811	6.91e-10	5.16e-08
SLC1A5	1296.85	-0.813311	0.162662	-5.00002	5.73e-07	2.27e-05
SLC43A2	530.472	-0.812153	0.196036	-4.14287	3.43e-05	0.000726662
GABRP	1465.46	-0.80622	0.205775	-3.91796	8.93e-05	0.00162286
MAP7	744.106	-0.801816	0.169607	-4.7275	2.27e-06	7.47e-05
ERI1	141.368	-0.795287	0.207015	-3.84169	0.000122189	0.00209959
PLXNA2	2060.59	-0.795037	0.137298	-5.79061	7.01e-09	4.34e-07
CDCA8	247.935	-0.793983	0.218807	-3.62869	0.000284866	0.00409509
FOXM1	148.485	-0.793952	0.222396	-3.57	0.000356978	0.00485703
ZNF185	2809.48	-0.790647	0.140882	-5.61214	2e-08	1.14e-06
NRBF2	666.683	-0.788996	0.167092	-4.72194	2.34e-06	7.62e-05
TFPI2	321.625	-0.785073	0.215339	-3.64574	0.00026662	0.00392215
UHRF1	239.306	-0.78471	0.206853	-3.79357	0.000148495	0.00245257
LOC100856685	115.452	-0.783652	0.21347	-3.67102	0.000241585	0.00364949
IRX1	307.008	-0.78301	0.184226	-4.25027	2.14e-05	0.000487812
SPIRE2	154.323	-0.782472	0.212491	-3.68237	0.000231075	0.00350927
EIF2B4	1785.84	-0.782161	0.155274	-5.03731	4.72e-07	1.92e-05
PPP1R13B	1052.25	-0.781403	0.148858	-5.24931	1.53e-07	7.11e-06
STK17B	1027.48	-0.781399	0.215733	-3.62207	0.000292259	0.00417513
MLLT1	1379.07	-0.781166	0.15956	-4.89575	9.79e-07	3.58e-05
LRRC49	134.727	-0.779503	0.210527	-3.70263	0.000213372	0.0032868
TANC2	584.397	-0.778091	0.176201	-4.41592	1.01e-05	0.000260046
HAGH	629.826	-0.777429	0.154192	-5.04196	4.61e-07	1.88e-05
FAM110A	473.671	-0.775301	0.162836	-4.76123	1.92e-06	6.47e-05
FRMPD1	562.144	-0.770562	0.212239	-3.63064	0.000282722	0.00407708
UACA	886.189	-0.770288	0.174021	-4.4264	9.58e-06	0.000248721
STK36	430.115	-0.76817	0.210826	-3.64362	0.000268829	0.00393881
POLR3G	274.367	-0.766615	0.192012	-3.99254	6.54e-05	0.00125524
C12H6orf132	838.116	-0.766493	0.219849	-3.48645	0.000489484	0.00630815
PLEKHA8	123.996	-0.766261	0.21255	-3.60509	0.000312049	0.00440624
PVRL1	4998.79	-0.765447	0.141043	-5.42706	5.73e-08	2.94e-06
TBC1D30	273.255	-0.764972	0.199807	-3.82855	0.000128902	0.00218014
OVOL1	2415.06	-0.763922	0.156463	-4.88244	1.05e-06	3.81e-05
MICAL2	1034.16	-0.761951	0.204604	-3.72403	0.000196066	0.00307463
RASGEF1B	715.15	-0.761278	0.165681	-4.59484	4.33e-06	0.000128452
FKBPL	102.984	-0.759713	0.222847	-3.40913	0.000651701	0.00794016
PTPN11	2643.06	-0.757981	0.213833	-3.54473	0.000393018	0.00526518
ZW10	1022.78	-0.757446	0.163501	-4.63268	3.61e-06	0.000110323
FYN	976.064	-0.755426	0.153116	-4.93368	8.07e-07	3.03e-05
NT5DC2	1187.03	-0.752309	0.199467	-3.7716	0.000162202	0.0026338
EID3	98.979	-0.751523	0.222872	-3.37199	0.000746283	0.00881664
EPHA2	916.634	-0.751007	0.174944	-4.29284	1.76e-05	0.000419247
DUSP5	616.195	-0.750885	0.185451	-4.04896	5.14e-05	0.00102665
EIF2B5	1817.95	-0.748828	0.128874	-5.81054	6.23e-09	3.88e-07
ACTN1	5108.6	-0.748146	0.151129	-4.95037	7.41e-07	2.82e-05
HMGB3	541.918	-0.748107	0.208015	-3.5964	0.000322648	0.00450555
SOWAHC	486.733	-0.7473	0.192309	-3.88593	0.000101937	0.00180237
LOC100856405	4650.05	-0.745035	0.180638	-4.12446	3.72e-05	0.000774533
STON1	814.508	-0.742066	0.211898	-3.502	0.000461774	0.00602743
USP32	1034.44	-0.741905	0.212563	-3.49028	0.000482512	0.00625352
NUDT19	392.643	-0.741621	0.208046	-3.5647	0.000364269	0.00494575
LOC480306	524.441	-0.7368	0.18736	-3.93253	8.41e-05	0.00154132
CDCA3	161.338	-0.736563	0.210927	-3.49203	0.000479359	0.00622147
MFHAS1	1830.12	-0.736237	0.142397	-5.1703	2.34e-07	1.04e-05
IFT22	105.452	-0.735452	0.21286	-3.4551	0.000550083	0.00693764
AGRN	2189.33	-0.735022	0.158	-4.65203	3.29e-06	0.000102292
DNAH10	348.078	-0.73213	0.206278	-3.54923	0.000386355	0.00519875
EFNB1	527.695	-0.730968	0.163016	-4.48403	7.32e-06	0.000201263
GCAT	1624.41	-0.730519	0.193235	-3.78047	0.000156532	0.00255991
PHYHIP	1907.3	-0.729326	0.193932	-3.76072	0.000169426	0.00272451
EIF2B1	641.328	-0.726982	0.158687	-4.58122	4.62e-06	0.000135789
LOC487429	2697.78	-0.726512	0.202538	-3.58704	0.000334447	0.00461916
FRMD3	249.395	-0.725471	0.209069	-3.47001	0.000520435	0.00661846
EHD4	1270.53	-0.723095	0.186468	-3.87786	0.000105381	0.00185075
RNASET2	986.411	-0.721437	0.17664	-4.08422	4.42e-05	0.000898246
KDM5B	2536.01	-0.719069	0.144193	-4.98686	6.14e-07	2.4e-05
DIRC2	869.379	-0.71692	0.185772	-3.85914	0.000113787	0.0019705
ZAK	999.036	-0.714021	0.202887	-3.51931	0.000432671	0.00570863
ANKRD50	1246.1	-0.713325	0.1961	-3.63755	0.000275242	0.00400392
LOC478701	994.492	-0.710265	0.202912	-3.50036	0.000464637	0.00605617
ARSJ	153.375	-0.706051	0.204861	-3.4465	0.000567909	0.00712319
STK39	632.796	-0.702257	0.158046	-4.44337	8.86e-06	0.000233935
CCSER2	1045.51	-0.692235	0.165977	-4.17068	3.04e-05	0.00065848
FZD6	1406.6	-0.690253	0.181316	-3.8069	0.000140722	0.0023475
SERAC1	366.882	-0.687909	0.179604	-3.83014	0.000128071	0.00217009
WIPI1	863.893	-0.685132	0.169006	-4.05389	5.04e-05	0.00100637
ARHGAP28	220.362	-0.684914	0.2056	-3.3313	0.000864417	0.00992398
FAM180A	250.115	-0.680408	0.198521	-3.42738	0.000609432	0.00753046
GPNMB	5998.55	-0.680389	0.184681	-3.68413	0.000229481	0.00348796
PHF20	978.206	-0.678075	0.168073	-4.03442	5.47e-05	0.0010806
BAHD1	629.486	-0.677713	0.169192	-4.00559	6.19e-05	0.00120215
RERG	401.856	-0.676243	0.196267	-3.44552	0.000569966	0.0071441
CNKSR3	419.715	-0.674365	0.199929	-3.37303	0.000743468	0.00879686
ZDHHC13	582.285	-0.674231	0.170417	-3.95636	7.61e-05	0.00143015
BCL7A	221.03	-0.673675	0.153027	-4.40232	1.07e-05	0.000274499
SLC34A2	248.68	-0.673661	0.182603	-3.68921	0.000224954	0.00342769
DNAJC7	1443.43	-0.670943	0.143695	-4.66922	3.02e-06	9.54e-05
ASB13	436.276	-0.669534	0.133697	-5.00785	5.5e-07	2.19e-05
LOC477391	1107.33	-0.66623	0.154109	-4.3231	1.54e-05	0.000370459
CBWD2	970.646	-0.663636	0.172219	-3.85345	0.000116464	0.00201256
AMOTL1	3068.09	-0.663474	0.147791	-4.48928	7.15e-06	0.000196956
SFXN5	165.132	-0.662091	0.176024	-3.76136	0.000168992	0.00271992
SULF2	2029.89	-0.661004	0.189651	-3.48538	0.000491441	0.00632445
FNBP1L	1031.89	-0.660818	0.160738	-4.11115	3.94e-05	0.000815002
ARNT2	300.643	-0.658858	0.158455	-4.15801	3.21e-05	0.000687121
UCHL3	1034.54	-0.658601	0.159329	-4.13359	3.57e-05	0.000748632
CERS6	1337.29	-0.658219	0.153632	-4.28438	1.83e-05	0.000432149
FAIM	218.063	-0.656494	0.160759	-4.08372	4.43e-05	0.000899199
LOC100856587	470.133	-0.656234	0.18852	-3.48099	0.000499566	0.00639753
AIM1L	1179.55	-0.655139	0.156758	-4.17931	2.92e-05	0.000637765
CDH1	7016.96	-0.653506	0.148835	-4.3908	1.13e-05	0.000287044
SPINT1	2551.93	-0.651643	0.12515	-5.20691	1.92e-07	8.74e-06
ASCC2	1056.56	-0.651148	0.155604	-4.18466	2.86e-05	0.000624419
MXRA5	6444.78	-0.650001	0.17322	-3.75245	0.000175114	0.00280288
PICK1	559.586	-0.648668	0.172711	-3.75581	0.00017278	0.00277357
MAN1A2	2111.26	-0.64752	0.184999	-3.50012	0.000465044	0.00605716
KIF2A	1508.99	-0.647137	0.17682	-3.65987	0.000252341	0.00378201
TRAF5	404.227	-0.646978	0.187069	-3.4585	0.000543188	0.00686487
GAREM	1454.39	-0.645121	0.142926	-4.51368	6.37e-06	0.000179096
DNAJC17	224.594	-0.641237	0.162526	-3.94544	7.97e-05	0.00147983
PAPSS1	2023.42	-0.638889	0.12198	-5.23765	1.63e-07	7.5e-06
CTSD	4607.54	-0.637235	0.188408	-3.38222	0.000719031	0.00861143
IRX2	430.515	-0.637072	0.18585	-3.42787	0.000608331	0.007526
AIM1	5637.9	-0.636959	0.0958395	-6.64609	3.01e-11	2.95e-09
LOC102153143	153.839	-0.636483	0.187055	-3.40265	0.000667349	0.00809627
SPHK2	219.956	-0.634291	0.176761	-3.58841	0.000332703	0.0046035
WDR26	3405.64	-0.63034	0.139517	-4.51802	6.24e-06	0.000176197
MARCH8	2054.97	-0.628328	0.134968	-4.65538	3.23e-06	0.000100817
PPM1B	1227.73	-0.627247	0.139572	-4.49407	6.99e-06	0.000193162
OTUD7B	915.911	-0.624772	0.181707	-3.43834	0.00058529	0.00730117
GGA2	760.433	-0.624697	0.187629	-3.32944	0.000870218	0.00997181
ETV5	586.725	-0.623733	0.157026	-3.97217	7.12e-05	0.00135203
GLI3	707.926	-0.623534	0.157598	-3.95649	7.61e-05	0.00143015
MXD1	657.53	-0.6233	0.146218	-4.26282	2.02e-05	0.000466433
USP16	1543.4	-0.622166	0.137295	-4.53161	5.85e-06	0.000166594
LBH	1977.92	-0.619901	0.170693	-3.63168	0.000281583	0.00406385
KRT14	72380	-0.619233	0.180163	-3.43707	0.000588036	0.00732176
AMMECR1	500.801	-0.61564	0.14618	-4.21153	2.54e-05	0.000566749
ABCB8	1111.73	-0.613004	0.178333	-3.43741	0.000587302	0.00732128
LRRC16A	958.26	-0.609168	0.152505	-3.99441	6.49e-05	0.00124931
PGM2	1209.02	-0.608827	0.178933	-3.40255	0.00066761	0.00809627
FBXW7	805.992	-0.607789	0.131644	-4.61692	3.89e-06	0.000117807
EIF2S1	1749.27	-0.605912	0.167479	-3.61783	0.000297079	0.00423407
PTBP3	2444.19	-0.604166	0.180873	-3.34028	0.000836929	0.00969968
OTUD1	698.515	-0.60087	0.167758	-3.58177	0.000341272	0.00469216
AP1S2	1540.16	-0.596791	0.141082	-4.23011	2.34e-05	0.000526707
PAK1	844.834	-0.596424	0.15017	-3.97165	7.14e-05	0.00135288
PLK2	1510.47	-0.591928	0.132087	-4.48136	7.42e-06	0.000202881
UBALD2	489.566	-0.590303	0.175313	-3.36714	0.000759526	0.00894998
AURKA	216.507	-0.589744	0.173361	-3.40183	0.000669363	0.00810511
SPATS2L	1363.79	-0.58836	0.102773	-5.72484	1.04e-08	6.23e-07
GLCE	1238.71	-0.584719	0.12808	-4.56527	4.99e-06	0.000144676
METAP2	2608.24	-0.582194	0.157624	-3.69355	0.000221142	0.00338369
MAFB	941.884	-0.581295	0.160121	-3.63034	0.00028305	0.00407859
TOM1L1	348.974	-0.580415	0.159478	-3.63946	0.000273211	0.0039807
KIAA0355	973.199	-0.579983	0.134748	-4.30421	1.68e-05	0.000398802
GPR87	1012.27	-0.578157	0.130382	-4.43434	9.24e-06	0.000241787
RAI14	2148.51	-0.578001	0.162976	-3.54653	0.00039034	0.00523938
GTF2I	2818.33	-0.575685	0.134407	-4.28314	1.84e-05	0.000434005
LRRC8E	325.406	-0.575354	0.146442	-3.9289	8.53e-05	0.00155855
ARL4C	837.587	-0.573974	0.131448	-4.36655	1.26e-05	0.000313
ZNF783	179.368	-0.573024	0.172044	-3.33068	0.000866348	0.00993369
PITHD1	1605.3	-0.572991	0.126136	-4.54264	5.56e-06	0.0001591
FBXO42	1145.06	-0.572974	0.137417	-4.16961	3.05e-05	0.000660808
KCNK6	221.575	-0.57208	0.16365	-3.49576	0.000472716	0.00614396
PRDM1	2695.19	-0.569435	0.166252	-3.42513	0.00061451	0.00758297
PRKAG2	474.757	-0.56922	0.149828	-3.79915	0.000145192	0.0024089
RNF25	395.459	-0.56891	0.165292	-3.44185	0.000577754	0.0072318
YWHAQ	5139.69	-0.568109	0.102669	-5.5334	3.14e-08	1.7e-06
SETD7	1574.14	-0.566569	0.167257	-3.38742	0.000705528	0.00847746
H3F3A	7604.39	-0.563564	0.0963681	-5.84803	4.97e-09	3.14e-07
LBR	1461.55	-0.561273	0.159935	-3.50938	0.000449154	0.00589213
TCF7L1	289.998	-0.560698	0.165291	-3.39219	0.000693353	0.0083531
DDX59	490.583	-0.557438	0.12506	-4.45737	8.3e-06	0.000222962
ZDHHC5	2788.32	-0.552386	0.144061	-3.83439	0.000125877	0.00214884
ADGRF4	1103.1	-0.552241	0.148373	-3.72198	0.000197667	0.00309436
SPECC1L	725.953	-0.550196	0.134273	-4.0976	4.17e-05	0.000853555
C5H16orf70	578.726	-0.544931	0.147881	-3.68493	0.000228765	0.00348286
CNDP2	1382.43	-0.54414	0.111089	-4.89823	9.67e-07	3.55e-05
EVL	646.906	-0.543189	0.141705	-3.83323	0.000126473	0.00215149
GTF3C1	1112.6	-0.542897	0.16193	-3.35267	0.000800359	0.00932903
CRYL1	595.858	-0.541749	0.135251	-4.00552	6.19e-05	0.00120215
TP63	6018.99	-0.539408	0.123522	-4.36688	1.26e-05	0.000312944
CENPA	370.218	-0.536804	0.14546	-3.69039	0.00022391	0.00341463
RCC1	617.052	-0.53556	0.153879	-3.48039	0.00050068	0.0064073
SARS	1894.76	-0.534219	0.147359	-3.62529	0.000288638	0.00413632
SMAD2	1740.73	-0.53213	0.149416	-3.56141	0.000368873	0.00499289
FEM1B	2235.54	-0.531893	0.15761	-3.37473	0.000738882	0.00877453
AEN	243.674	-0.530375	0.151036	-3.51157	0.000445475	0.00585271
CD164	5248.37	-0.516705	0.141721	-3.64592	0.00026644	0.00392215
LOC489848	1154.72	-0.516703	0.150137	-3.44155	0.000578397	0.0072349
BCR	1423.97	-0.514824	0.127172	-4.04825	5.16e-05	0.00102866
HIGD2A	889.82	-0.513151	0.146982	-3.49126	0.000480749	0.00623509
CCNG2	1282.04	-0.513151	0.14627	-3.50824	0.000451089	0.00590904
TPCN1	1073.56	-0.512758	0.135212	-3.79225	0.000149289	0.00246257
LOC611215	207.569	-0.510778	0.140631	-3.63204	0.000281184	0.0040613
KIF16B	858.542	-0.509674	0.149402	-3.41142	0.00064626	0.00792134
SMARCC1	1895.32	-0.500832	0.136142	-3.67873	0.000234394	0.00355378
UTP3	938.379	-0.497283	0.0999377	-4.97593	6.49e-07	2.52e-05
AKIRIN1	1063.34	-0.495735	0.146947	-3.37357	0.000741998	0.00879434
PPME1	938.501	-0.490272	0.134968	-3.6325	0.000280693	0.00405741
SLC30A9	1300.92	-0.488834	0.140998	-3.46697	0.000526358	0.00668449
SUN2	7994.72	-0.486882	0.129668	-3.75484	0.000173453	0.00278121
ITFG2	328.621	-0.486525	0.141064	-3.44897	0.000562724	0.00707756
PLD3	3580.66	-0.484137	0.134459	-3.60062	0.000317454	0.00446534
EIF2AK1	524.051	-0.481684	0.130448	-3.69253	0.000222038	0.0033889
IRGQ	961.104	-0.477901	0.132832	-3.59778	0.00032094	0.00449709
NCBP2	774.805	-0.473958	0.104972	-4.51508	6.33e-06	0.000178192
LOC102153599	426.912	-0.473101	0.125777	-3.76141	0.000168958	0.00271992
SERBP1	5864.29	-0.469686	0.101499	-4.62751	3.7e-06	0.00011269
POLR3H	326.198	-0.449709	0.118751	-3.787	0.000152478	0.00250825
GID8	959.914	-0.447284	0.110646	-4.04246	5.29e-05	0.00105099
PVRL2	1371.45	-0.438985	0.120783	-3.6345	0.000278524	0.00403293
ZNF316	730.762	-0.432903	0.12929	-3.34832	0.000813024	0.00945858
RAB11FIP5	910.04	-0.431433	0.126864	-3.40075	0.000672016	0.00812815
ACVR1	920.335	-0.425494	0.102586	-4.14767	3.36e-05	0.000713056
TSPAN14	593.548	-0.425141	0.125905	-3.37669	0.000733636	0.00871789
NUDT3	757.589	-0.412869	0.117157	-3.52407	0.000424972	0.00563549
TMX4	1618.11	-0.406491	0.112637	-3.60885	0.000307561	0.00435295
PPP2CA	2106.69	-0.392061	0.102524	-3.82407	0.000131265	0.00221396
FAM104A	926.852	-0.381209	0.108383	-3.51723	0.000436069	0.00574932
SZRD1	874.731	-0.372143	0.108215	-3.43891	0.00058406	0.00729079
MARK3	1095.13	-0.351208	0.0979298	-3.58632	0.000335374	0.00462498
MKRN1	1322.02	-0.336963	0.0944197	-3.56878	0.000358642	0.00487605
PITPNC1	547.656	0.390067	0.110551	3.52838	0.000418104	0.00556054
NFE2L2	1797.06	0.40816	0.117372	3.47748	0.00050616	0.00646387
DAAM2	633.018	0.450877	0.132791	3.39538	0.000685339	0.00827289
NFIC	3180.94	0.451019	0.134891	3.34357	0.000827069	0.00959756
C9H9orf114	686.045	0.456251	0.120179	3.79643	0.000146794	0.00242887
MPPE1	676.284	0.456457	0.134897	3.38373	0.000715071	0.00857344
TMEM109	1653.88	0.459343	0.13646	3.36615	0.000762257	0.00897072
PSME1	1271.43	0.472363	0.127018	3.71886	0.000200126	0.00312483
IAH1	496.914	0.486083	0.136369	3.56447	0.000364587	0.00494584
SSBP2	921.065	0.495588	0.147691	3.35558	0.000792	0.00923747
SLC11A2	926.301	0.504956	0.151204	3.33956	0.000839103	0.00971258
NFKB2	908.367	0.507749	0.148865	3.41081	0.000647694	0.00792645
AGO4	935.539	0.507867	0.146064	3.47702	0.000507013	0.00646671
PEA15	1697.94	0.512576	0.152715	3.35642	0.000789586	0.00922696
SLC7A6	646.947	0.515148	0.152886	3.3695	0.000753057	0.00887947
VIMP	1051.23	0.516566	0.141888	3.64066	0.000271945	0.00397239
ELMO1	389.096	0.519007	0.154661	3.35577	0.000791458	0.00923704
ANXA11	3028.08	0.523841	0.148634	3.52436	0.000424504	0.00563337
GLUD1	4136.78	0.530182	0.146179	3.62694	0.000286794	0.00411634
LOC611209	1790.63	0.533974	0.148468	3.59657	0.000322442	0.00450555
PLBD1	1924.55	0.536484	0.160949	3.33326	0.000858345	0.00986666
NFATC1	822.462	0.540685	0.161465	3.34861	0.000812177	0.00945474
TFAP2C	1080.48	0.542839	0.137243	3.95531	7.64e-05	0.00143316
SYNE1	1310.27	0.544669	0.140468	3.87753	0.000105521	0.00185143
UAP1	939.554	0.545495	0.153905	3.54437	0.000393554	0.0052685
PDE8A	450.587	0.550076	0.156659	3.51129	0.000445941	0.00585417
FOXP4	314.151	0.569497	0.150397	3.78663	0.000152704	0.00250851
ANXA7	1724.36	0.570737	0.14415	3.95932	7.52e-05	0.00141659
RNASE4	1805.38	0.572472	0.137434	4.16542	3.11e-05	0.000669891
FXYD1	1235	0.573186	0.171301	3.34608	0.000819623	0.00951719
PAM	4533.11	0.574413	0.159593	3.59924	0.000319146	0.00448225
ALPK1	233.576	0.577801	0.171377	3.37152	0.000747557	0.00882599
S1PR1	504.333	0.579551	0.164925	3.51403	0.000441361	0.00580884
PRCP	1363.03	0.579862	0.164575	3.5234	0.000426055	0.00564577
PRRC1	755.104	0.585546	0.17362	3.37257	0.000744688	0.00880349
CXCL16	635.388	0.593957	0.153271	3.87521	0.000106534	0.00186384
MYD88	1284.38	0.605553	0.150307	4.02878	5.61e-05	0.00110327
PSME2	1203.21	0.606344	0.166083	3.65086	0.000261367	0.00386663
ZDHHC18	400.099	0.606636	0.142491	4.25738	2.07e-05	0.000475522
CASP7	246.351	0.61278	0.144858	4.23021	2.33e-05	0.000526707
RDH10	635.75	0.61681	0.149069	4.13775	3.51e-05	0.000739437
ACAT2	2136.33	0.618711	0.164383	3.76383	0.000167328	0.00270743
LOC100856617	1191.93	0.620142	0.152779	4.05908	4.93e-05	0.000987408
SRD5A3	912.96	0.62697	0.172729	3.6298	0.000283646	0.00408397
LXN	589.144	0.627263	0.173234	3.6209	0.000293579	0.00418744
FDPS	5256.04	0.630191	0.160895	3.91679	8.97e-05	0.0016259
AKR1E2	191.031	0.637832	0.142416	4.47866	7.51e-06	0.00020494
MST1R	384.551	0.637986	0.173915	3.66837	0.000244101	0.00367356
PNP	5379.55	0.64178	0.191959	3.34332	0.000827816	0.00960014
TMEM150C	391.381	0.644964	0.191153	3.37408	0.000740633	0.00878962
SOX7	561.26	0.646578	0.171547	3.7691	0.000163838	0.00265802
STAP2	351.982	0.648108	0.18783	3.45051	0.000559532	0.00704226
TRIM3	261.774	0.648972	0.170261	3.81164	0.000138049	0.00230713
LOC611401	382.455	0.65091	0.178515	3.64625	0.000266092	0.00392067
TMEM43	8584.9	0.656021	0.182673	3.59123	0.000329127	0.00457321
MAPRE2	1181.16	0.657903	0.141012	4.66557	3.08e-06	9.66e-05
NGEF	1642.71	0.662187	0.169167	3.91439	9.06e-05	0.00163729
SLC2A12	249.921	0.664968	0.182427	3.64511	0.000267274	0.00392861
IGF2	583.415	0.665255	0.170877	3.89318	9.89e-05	0.00176135
NFATC2	701.309	0.667452	0.160222	4.16578	3.1e-05	0.0006696
CDCA7L	1010.57	0.669354	0.177703	3.7667	0.000165422	0.00268133
LOC102154635	111.102	0.671682	0.181677	3.69713	0.000218054	0.00334484
IL1A	310.055	0.673835	0.193683	3.47907	0.000503165	0.00643461
LOC102154177	534.743	0.676564	0.14706	4.60061	4.21e-06	0.000125143
ZDHHC9	2393.01	0.677704	0.182036	3.72292	0.000196933	0.00308551
LOC484786	1404.53	0.678587	0.163977	4.13831	3.5e-05	0.000738489
MVD	1293.12	0.67883	0.169757	3.99883	6.37e-05	0.00123399
TDP2	440.32	0.679318	0.194737	3.48839	0.000485936	0.00628592
PLAGL1	276.407	0.684005	0.183067	3.73637	0.000186696	0.00294494
ACAD9	2031.38	0.686319	0.162417	4.22566	2.38e-05	0.00053626
POR	1679.43	0.68776	0.19722	3.48727	0.000487971	0.00629751
C25H8orf58	594.231	0.690546	0.155415	4.44323	8.86e-06	0.000233935
CDH13	1875.45	0.694414	0.208295	3.3338	0.000856678	0.00985988
VASP	1050.94	0.694539	0.180566	3.84644	0.000119844	0.00206317
NFKBIA	2396.02	0.695665	0.190494	3.65191	0.0002603	0.00385761
XBP1	2326.62	0.698096	0.191146	3.65217	0.000260035	0.00385761
LRP11	372.911	0.706894	0.210279	3.3617	0.000774649	0.00908723
LPAR5	195.825	0.708514	0.186839	3.79212	0.000149369	0.00246257
PDGFRB	2378.15	0.709164	0.203329	3.48776	0.000487084	0.0062905
ATP2C2	876.302	0.714081	0.181355	3.93747	8.23e-05	0.00152042
ITGA5	2816.29	0.716299	0.171648	4.17308	3.01e-05	0.000652365
DEGS1	2720.03	0.718424	0.212233	3.38508	0.000711574	0.00854449
AUTS2	1291.44	0.721741	0.19761	3.65234	0.000259857	0.00385761
HPCAL1	762.093	0.7225	0.192282	3.75751	0.000171613	0.00275726
THEM5	2780.42	0.722869	0.211207	3.42256	0.000620353	0.00764476
LOC100688321	892.075	0.723266	0.167696	4.31297	1.61e-05	0.000383939
NMT2	679.038	0.723796	0.195974	3.69333	0.000221334	0.0033838
LOC102152980	142.98	0.727802	0.174614	4.16806	3.07e-05	0.000663838
CA13	2389.99	0.731238	0.206744	3.53693	0.000404812	0.0054034
CLIC2	293.018	0.736995	0.199208	3.69963	0.000215917	0.0033204
TSC22D3	5360.59	0.737262	0.217339	3.39222	0.000693289	0.0083531
DTX3L	385.859	0.738499	0.17123	4.3129	1.61e-05	0.000383939
QPCT	953.097	0.741787	0.208643	3.5553	0.000377553	0.00509155
ZNF652	1547.62	0.742145	0.168807	4.39642	1.1e-05	0.000280798
SPINK5	19624.1	0.743702	0.188204	3.95159	7.76e-05	0.00144972
SERPINB10	1823.76	0.744238	0.20774	3.58254	0.000340265	0.00468183
BHLHE41	595.202	0.744387	0.213522	3.48623	0.000489876	0.00630875
LOC482371	345.967	0.745497	0.214627	3.47345	0.000513821	0.00653889
FES	403.911	0.753156	0.196227	3.8382	0.000123942	0.00212174
EPB41L4A	582.379	0.755058	0.22028	3.42773	0.00060866	0.007526
PARP8	461.508	0.756931	0.223705	3.38361	0.00071539	0.00857344
AQP3	6977.29	0.759567	0.225996	3.36098	0.000776662	0.00909918
CSNK2A2	1504.32	0.761663	0.214	3.55918	0.000372021	0.00502434
TREX1	96.9995	0.763512	0.21772	3.50685	0.000453449	0.00593571
ARNTL	343.856	0.764002	0.165635	4.61256	3.98e-06	0.000119913
LOXL3	332.939	0.764769	0.1995	3.83342	0.000126372	0.00215149
UBASH3B	548.042	0.767427	0.21103	3.63657	0.000276291	0.00401595
SPAG1	379.643	0.774335	0.208878	3.70712	0.000209627	0.00324336
TNFRSF21	737.825	0.779825	0.150596	5.17826	2.24e-07	1e-05
ACBD4	295.07	0.780105	0.225472	3.45988	0.000540419	0.00683461
USP18	75.914	0.782448	0.234911	3.33083	0.000865884	0.00993369
GAS7	2768.72	0.783125	0.229339	3.41471	0.000638508	0.00784207
IL33	313.27	0.783294	0.229747	3.40938	0.000651101	0.00794016
ADD3	1487.58	0.784518	0.20067	3.9095	9.25e-05	0.00166262
LOC102153616	716.022	0.784761	0.202231	3.88052	0.000104232	0.00183421
GABRE	446.728	0.791195	0.203811	3.88201	0.000103598	0.00182816
SERPINB1	1147.38	0.792335	0.190386	4.16173	3.16e-05	0.000677606
CBFA2T3	120.689	0.794621	0.207003	3.8387	0.000123687	0.00211935
CORO2A	409.74	0.797649	0.193916	4.11338	3.9e-05	0.000809007
SP100	433.268	0.799118	0.174224	4.58672	4.5e-06	0.000132474
MMP7	393.268	0.803875	0.216754	3.7087	0.000208327	0.00323357
2005-09-01	3650.44	0.810141	0.205655	3.93932	8.17e-05	0.00151196
LOC100683333	43262.7	0.810773	0.22774	3.56008	0.000370741	0.00501075
IL6R	398.181	0.811696	0.231335	3.50875	0.000450217	0.00590184
ARRB1	2796.57	0.819311	0.184172	4.44861	8.64e-06	0.000230562
LOC102157048	348.156	0.819512	0.239479	3.42206	0.000621496	0.00765368
LYN	424.256	0.831974	0.240589	3.45807	0.000544061	0.00687117
GALNT15	1752.68	0.835435	0.23214	3.59883	0.000319646	0.00448583
TMEM140	258.144	0.837679	0.225301	3.71804	0.000200774	0.00313082
CALML5	16869.9	0.841668	0.230981	3.64388	0.000268559	0.00393801
FGD2	220.194	0.841774	0.252391	3.33519	0.000852402	0.00983345
ATP8B4	74.6682	0.843527	0.222674	3.78817	0.000151758	0.0024997
SNCA	77.5014	0.843837	0.249589	3.38091	0.000722456	0.00863235
LRAT	2397.41	0.844988	0.214769	3.9344	8.34e-05	0.00153241
JAM2	826.42	0.848215	0.216526	3.91739	8.95e-05	0.00162347
GPRC5A	213.759	0.849092	0.243137	3.49223	0.000479002	0.00622125
LOC483211	48430.4	0.85431	0.252835	3.37892	0.000727712	0.0086704
SAMD9L	509.668	0.854515	0.230768	3.70291	0.000213137	0.00328593
IL20RA	1662.02	0.860598	0.19523	4.40813	1.04e-05	0.000268362
IFI44	293.768	0.860752	0.229814	3.74543	0.000180083	0.00286816
POSTN	4127.28	0.860803	0.217788	3.95248	7.73e-05	0.00144579
CLU	4923.65	0.861899	0.180272	4.78109	1.74e-06	5.97e-05
DRAM1	164.131	0.869206	0.236661	3.67279	0.000239914	0.00362845
LGI4	110.48	0.869435	0.249729	3.48152	0.000498578	0.00638934
TNXB	5215.22	0.870629	0.242612	3.58856	0.000332506	0.0046035
TMEM45A	15198.4	0.871195	0.242839	3.58755	0.000333804	0.00461375
MANEAL	175.381	0.872891	0.229449	3.8043	0.000142206	0.0023701
PARVB	516.966	0.873033	0.246206	3.54595	0.000391203	0.0052447
CAPS	74.3472	0.8733	0.258217	3.38203	0.000719512	0.00861155
CLSTN2	131.634	0.874009	0.260075	3.3606	0.000777729	0.00910554
SHC3	136.227	0.877046	0.222178	3.94749	7.9e-05	0.00147057
ELL3	223.621	0.878252	0.257806	3.40664	0.000657688	0.00800778
EMP3	984.913	0.878653	0.248012	3.54278	0.000395926	0.00529251
C1QTNF1	1555.3	0.880402	0.246112	3.57724	0.00034724	0.00475492
ZNF366	218.664	0.883546	0.188423	4.68916	2.74e-06	8.82e-05
LVRN	233.833	0.885304	0.259579	3.41053	0.000648357	0.00792645
PREX1	511.796	0.885768	0.258335	3.42876	0.00060634	0.00751842
ATP10B	456.136	0.890532	0.227457	3.91517	9.03e-05	0.00163362
IL20RB	2592.9	0.890657	0.252338	3.52962	0.000416153	0.00553862
LOC488622	755.558	0.890832	0.21513	4.1409	3.46e-05	0.000731869
OSR1	175.117	0.891404	0.245625	3.62912	0.000284387	0.00409142
FICD	91.4639	0.892913	0.238981	3.73633	0.000186726	0.00294494
TSHZ2	534.466	0.894843	0.194346	4.60439	4.14e-06	0.000123698
STXBP6	381.194	0.895451	0.235824	3.79712	0.000146388	0.00242544
PARP9	228.892	0.900425	0.195544	4.60472	4.13e-06	0.000123698
LOC479911	926.534	0.902017	0.232515	3.87939	0.00010472	0.00184089
FAM65B	187.324	0.90495	0.224109	4.038	5.39e-05	0.00106884
L3MBTL4	159.049	0.906699	0.191304	4.73956	2.14e-06	7.08e-05
GRM2	141.327	0.90696	0.261826	3.46398	0.000532251	0.00674997
ZMAT1	114.451	0.909086	0.244114	3.72403	0.00019607	0.00307463
LOC484867	268.147	0.909973	0.19604	4.64178	3.45e-06	0.000106238
NBL1	1772.43	0.910136	0.269358	3.37891	0.000727745	0.0086704
TGM5	893.351	0.910504	0.267357	3.40558	0.000660248	0.00802294
ESYT3	1076.78	0.919768	0.235582	3.90424	9.45e-05	0.00169586
IFI35	263.439	0.921455	0.246582	3.73691	0.000186292	0.00294494
TAL1	203.413	0.921904	0.23324	3.95261	7.73e-05	0.00144579
AK3	856.585	0.923068	0.256617	3.59707	0.000321827	0.00450555
DNAH17	80.2513	0.92535	0.262141	3.52998	0.000415595	0.00553521
TSPAN4	333.547	0.929794	0.244439	3.80379	0.000142497	0.00237279
THBS3	944.637	0.933975	0.258901	3.60747	0.000309201	0.00437279
IL16	368.808	0.938441	0.273207	3.43491	0.000592748	0.00736909
SH3TC1	123.36	0.941069	0.280863	3.35064	0.000806258	0.0093918
2006-09-01	460.451	0.945012	0.200119	4.72225	2.33e-06	7.62e-05
POU2F3	601.607	0.949483	0.278414	3.41033	0.000648843	0.00792645
CD1A8	206.708	0.952141	0.275029	3.46196	0.000536253	0.0067913
RDH12	2315.61	0.952733	0.23027	4.13746	3.51e-05	0.000739524
IFI44L	168.138	0.956595	0.184181	5.19379	2.06e-07	9.26e-06
SLC29A1	4430.44	0.957284	0.207944	4.60357	4.15e-06	0.00012398
SLC38A5	413.318	0.958114	0.256544	3.7347	0.000187942	0.0029573
LNX1	1047.75	0.959854	0.255073	3.76305	0.000167854	0.00271208
SOX10	115.275	0.96038	0.256701	3.74123	0.000183119	0.00290387
RGN	153.661	0.962517	0.28391	3.39022	0.000698371	0.00840249
SLC25A25	782.725	0.969194	0.26055	3.71981	0.000199376	0.00311579
KRT10	148428	0.970134	0.249305	3.89135	9.97e-05	0.00177113
RARRES3	132.756	0.970851	0.232422	4.1771	2.95e-05	0.000643214
SLC46A3	156.861	0.972428	0.26658	3.64779	0.00026451	0.00390366
ADAM19	514.739	0.973982	0.222682	4.37386	1.22e-05	0.000306002
MASP1	267.148	0.97429	0.242758	4.01342	5.98e-05	0.00117017
CD83	172.213	0.975619	0.28921	3.3734	0.000742473	0.00879434
PROS1	599.096	0.97622	0.26098	3.7406	0.000183585	0.00290874
MEDAG	1135.01	0.976829	0.275442	3.54641	0.00039052	0.00523938
AGFG2	424.416	0.978885	0.20509	4.77295	1.82e-06	6.15e-05
CHRM3	150.696	0.984715	0.230248	4.27676	1.9e-05	0.000444345
CACNA1G	76.2775	0.988011	0.270286	3.65543	0.000256749	0.00383046
SCUBE2	2632.09	0.989048	0.281465	3.51393	0.000441535	0.00580884
USP35	90.219	0.990084	0.266542	3.71455	0.000203564	0.0031677
MBP	318.359	0.991767	0.227362	4.36207	1.29e-05	0.000317755
KRT1	108523	1.00283	0.279378	3.5895	0.000331309	0.00459663
KLK11	353.857	1.00788	0.220042	4.58039	4.64e-06	0.00013611
PCOLCE2	1297.2	1.00819	0.293333	3.43703	0.000588141	0.00732176
MEIOB	151.252	1.0107	0.181705	5.56229	2.66e-08	1.47e-06
INPP5D	277.111	1.0152	0.282659	3.59161	0.000328646	0.00457008
LAYN	107.025	1.01978	0.274133	3.72	0.000199222	0.00311579
LOC102151633	82.9065	1.02811	0.257692	3.98968	6.62e-05	0.00126648
TNFAIP8L3	2670.75	1.02898	0.245844	4.18548	2.85e-05	0.000622914
MAMLD1	77.4539	1.02986	0.242181	4.25243	2.11e-05	0.00048373
PDE4B	331.117	1.0308	0.287814	3.58147	0.000341663	0.00469402
ANKRD6	382.901	1.03084	0.229946	4.48298	7.36e-06	0.000201648
CD86	189.161	1.03255	0.309261	3.33876	0.000841523	0.00972828
CMPK2	163.347	1.03532	0.27178	3.8094	0.000139304	0.00232597
LOC612386	5292.79	1.03631	0.266187	3.89317	9.89e-05	0.00176135
CORO2B	200.095	1.03645	0.250839	4.13192	3.6e-05	0.000752379
C1R	2079.46	1.03705	0.273124	3.79701	0.000146454	0.00242544
ITGA4	193.641	1.0388	0.248079	4.18736	2.82e-05	0.00061898
CXCR2	151.599	1.04173	0.21401	4.86767	1.13e-06	4.07e-05
C12H6orf15	2006.49	1.04191	0.194858	5.34702	8.94e-08	4.4e-06
GLRX	3332.77	1.04333	0.275857	3.78213	0.000155494	0.00254815
HS3ST1	40.5794	1.04839	0.269596	3.88873	0.00010077	0.00178518
SNX10	202.281	1.0553	0.313684	3.36422	0.000767599	0.00901609
UNC93A	1126.3	1.05779	0.230292	4.59327	4.36e-06	0.000129214
PIK3CD	276.328	1.06531	0.269673	3.95036	7.8e-05	0.00145564
LOC486353	817.47	1.07486	0.270084	3.97975	6.9e-05	0.00131373
TPPP3	1533.47	1.07626	0.28684	3.75211	0.000175353	0.00280288
MARCH1	121.816	1.07657	0.226369	4.75583	1.98e-06	6.64e-05
FXYD5	399.074	1.07758	0.237576	4.53573	5.74e-06	0.000163887
ABHD1	281.238	1.07826	0.295007	3.65504	0.000257146	0.00383206
LOC102156431	28.0124	1.07956	0.313629	3.44216	0.000577098	0.00722854
ENO2	392.943	1.08122	0.236352	4.57464	4.77e-06	0.00013901
KPRP	5268.03	1.08225	0.250907	4.31335	1.61e-05	0.000383939
N4BP2L1	323.572	1.08264	0.252999	4.27921	1.88e-05	0.000440613
GFPT2	784.585	1.0856	0.290599	3.73573	0.00018717	0.00294768
ENPP2	1714.5	1.086	0.218325	4.97423	6.55e-07	2.52e-05
GNG2	454.589	1.08805	0.23087	4.71282	2.44e-06	7.93e-05
LYPD5	648.5	1.09187	0.30664	3.56075	0.000369799	0.00500171
ARHGAP30	235.899	1.09259	0.2955	3.69743	0.000217797	0.0033437
MPZ	511.568	1.09315	0.257023	4.25311	2.11e-05	0.000483455
NR4A2	166.487	1.09683	0.2859	3.83642	0.000124842	0.00213514
CCBL1	1835.13	1.09771	0.227747	4.81986	1.44e-06	5.04e-05
TPRG1	520.045	1.098	0.231883	4.73515	2.19e-06	7.2e-05
FMO2	239.086	1.09904	0.286964	3.82989	0.0001282	0.00217027
IRF1	387.118	1.10027	0.314065	3.5033	0.000459523	0.00600234
EPSTI1	188.752	1.10088	0.321111	3.42835	0.000607269	0.00752405
MFSD2A	664.268	1.10221	0.244684	4.50462	6.65e-06	0.000184645
FLT3	166.126	1.10295	0.28846	3.8236	0.000131519	0.00221416
RNF225	327.112	1.10479	0.243278	4.54128	5.59e-06	0.000159878
AMICA1	345.389	1.10872	0.269123	4.11977	3.79e-05	0.000788666
TLR1	105.439	1.11623	0.314949	3.54417	0.000393849	0.0052686
PIK3R5	224.978	1.11708	0.208598	5.35518	8.55e-08	4.25e-06
PTPN6	462.36	1.11868	0.280018	3.99501	6.47e-05	0.00124879
MYO7A	192.095	1.12012	0.298995	3.74628	0.000179475	0.00286097
CYTH4	216.649	1.12329	0.337464	3.32861	0.00087279	0.00999503
PLXNC1	287.64	1.12508	0.314972	3.57199	0.00035428	0.00482897
KRTDAP	24946.3	1.12655	0.267172	4.21657	2.48e-05	0.000556279
TMEM246	195.913	1.12675	0.246105	4.57834	4.69e-06	0.000137228
CCDC153	97.3533	1.12774	0.332451	3.3922	0.000693346	0.0083531
SIK1	1074.64	1.13043	0.199653	5.66198	1.5e-08	8.75e-07
ADH4	943.996	1.13847	0.290865	3.91408	9.07e-05	0.00163778
HCLS1	344	1.14235	0.280237	4.07638	4.57e-05	0.000924946
SLC46A2	1266.32	1.14586	0.298385	3.84022	0.000122923	0.00210824
SDCBP2	263.943	1.14747	0.29419	3.90044	9.6e-05	0.00171761
IL36RN	5524.59	1.15073	0.213354	5.39352	6.91e-08	3.51e-06
KHK	204.393	1.15133	0.26142	4.40414	1.06e-05	0.000272586
PRKCB	95.783	1.15233	0.322472	3.57343	0.000352341	0.00481182
CNNM4	823.129	1.15278	0.236126	4.88204	1.05e-06	3.81e-05
PDZK1IP1	3951.16	1.15688	0.263249	4.39462	1.11e-05	0.00028243
TYROBP	313.612	1.15728	0.331768	3.48822	0.00048625	0.00628592
LTB4R	106.396	1.15775	0.294251	3.93457	8.33e-05	0.00153241
ELN	2340.38	1.16143	0.288613	4.02417	5.72e-05	0.00112268
GRAP2	67.0064	1.16396	0.341413	3.40924	0.000651446	0.00794016
TLR8	47.3806	1.16437	0.349192	3.33447	0.00085461	0.00984846
SERPINB12	1628.1	1.16465	0.262088	4.44372	8.84e-06	0.000233935
IL37	1850.72	1.1647	0.320084	3.63874	0.00027398	0.00398874
FAM65C	744.33	1.16483	0.242206	4.80926	1.51e-06	5.28e-05
F13A1	5607.91	1.16754	0.326221	3.57898	0.000344942	0.00472842
FMNL1	450.985	1.1711	0.226859	5.16225	2.44e-07	1.08e-05
IGFBP6	679.018	1.17182	0.328171	3.57077	0.000355931	0.00484638
SLC6A9	391.875	1.17279	0.247034	4.74748	2.06e-06	6.87e-05
RIPPLY3	38.0415	1.17319	0.286611	4.09333	4.25e-05	0.000867519
LOC102151893	1471.18	1.17528	0.254504	4.61793	3.88e-06	0.000117429
LOC102156257	98.986	1.17634	0.320452	3.67089	0.000241704	0.00364949
TLR2	197.758	1.17735	0.233785	5.03603	4.75e-07	1.92e-05
LOC607405	169.028	1.1777	0.330598	3.56234	0.00036757	0.00497893
LOC100682872	29.9446	1.17793	0.323356	3.64281	0.000269678	0.00394808
ARHGDIB	954.714	1.17979	0.251408	4.69273	2.7e-06	8.69e-05
JAK3	60.7229	1.18048	0.304529	3.87641	0.000106011	0.00185645
IFI30	856.973	1.18482	0.248092	4.77572	1.79e-06	6.1e-05
HAL	2013.76	1.18602	0.266678	4.44738	8.69e-06	0.000231211
NCKAP1L	313.054	1.18706	0.353246	3.36043	0.0007782	0.00910554
KRT79	16774.7	1.18907	0.347099	3.42573	0.000613153	0.00757133
RND1	69.3705	1.1896	0.326822	3.6399	0.000272742	0.00397703
PLEK	274.309	1.19071	0.309508	3.84711	0.000119517	0.00205948
BPI	945.585	1.19854	0.328667	3.64668	0.000265652	0.00391735
TESPA1	43.5047	1.1996	0.310136	3.868	0.000109734	0.00191069
IL10RA	262.775	1.19998	0.332326	3.61087	0.000305171	0.00432917
LOC612207	54.5673	1.20051	0.336097	3.57191	0.000354388	0.00482897
KCNA3	96.547	1.20354	0.33649	3.57677	0.000347871	0.00475788
IL15RA	45.7424	1.21015	0.336358	3.5978	0.000320922	0.00449709
WAS	59.7401	1.21034	0.272415	4.44299	8.87e-06	0.000233935
LYZ	815.176	1.21038	0.2378	5.08992	3.58e-07	1.52e-05
LCP2	120.463	1.2105	0.326349	3.70921	0.000207911	0.00322985
CLCA2	920.86	1.2107	0.271872	4.4532	8.46e-06	0.000226671
TIMP1	1092.51	1.21204	0.287996	4.20854	2.57e-05	0.000572216
OSR2	116.089	1.21264	0.332751	3.64428	0.000268139	0.00393801
TMEM132C	105.502	1.21269	0.33747	3.59348	0.000326289	0.00454421
SCG3	54.4458	1.21474	0.264623	4.59045	4.42e-06	0.000130712
DLK2	108.177	1.21552	0.285535	4.25701	2.07e-05	0.000475709
LOC102157231	6843.68	1.21619	0.349096	3.48382	0.000494309	0.00635689
NAP1L2	173.639	1.22035	0.297051	4.10821	3.99e-05	0.000822639
WNT2	48.0093	1.22042	0.356823	3.42023	0.000625685	0.0077001
CCL21	344.142	1.22162	0.34127	3.57962	0.000344095	0.00472034
CECR1	86.6983	1.22423	0.337923	3.6228	0.00029143	0.00416653
WNT4	572.373	1.22663	0.330843	3.70759	0.000209245	0.00324232
BIRC3	114.583	1.22782	0.296932	4.13504	3.55e-05	0.000745712
ETV7	56.2421	1.22814	0.290342	4.22998	2.34e-05	0.000526707
IL18	466.423	1.23039	0.290754	4.23174	2.32e-05	0.000525207
ALOX5AP	256.927	1.23292	0.365531	3.37296	0.000743647	0.00879686
LOC102151682	3352.89	1.23686	0.289324	4.275	1.91e-05	0.000446727
APOBR	293.544	1.24134	0.259011	4.7926	1.65e-06	5.7e-05
FERMT3	232.933	1.24179	0.336014	3.69564	0.000219333	0.00335883
LOC102155749	78.7309	1.24256	0.367467	3.38143	0.000721099	0.00862491
DLA-DMA	384.913	1.24279	0.296712	4.18852	2.81e-05	0.000616841
LOC100855762	188.57	1.2448	0.276311	4.50507	6.64e-06	0.000184532
LYVE1	718.613	1.24958	0.28682	4.35667	1.32e-05	0.00032438
ENPP3	34.4251	1.25466	0.371109	3.38083	0.000722665	0.00863235
RGS20	68.9525	1.25474	0.295429	4.24718	2.16e-05	0.000493956
LOC102156837	81.8461	1.25491	0.376463	3.33344	0.000857804	0.00986664
PTPRC	545.864	1.25507	0.339199	3.7001	0.000215514	0.00331699
TNFRSF1B	129.582	1.25664	0.328323	3.82744	0.000129481	0.00218791
ALOX5	273.204	1.25769	0.244332	5.14747	2.64e-07	1.16e-05
SLC44A4	21.4112	1.25855	0.349668	3.59926	0.00031912	0.00448225
CD55	1304.1	1.25938	0.281482	4.47411	7.67e-06	0.000208028
PDZD7	136.692	1.26096	0.311765	4.04457	5.24e-05	0.00104269
LPXN	190.956	1.26275	0.260057	4.85566	1.2e-06	4.27e-05
CIITA	119.518	1.26652	0.376312	3.3656	0.000763767	0.0089826
LAT2	211.288	1.2677	0.323337	3.92069	8.83e-05	0.00161101
F3	1687.02	1.27041	0.267265	4.75335	2e-06	6.69e-05
CGREF1	187.531	1.27145	0.348917	3.64401	0.000268425	0.00393801
DDB2	719.14	1.27548	0.250295	5.09591	3.47e-07	1.48e-05
NOV	588.552	1.27645	0.328139	3.88996	0.000100262	0.00177962
LOC612422	2866.56	1.27956	0.160527	7.97095	1.57e-15	2.88e-13
IGSF11	153.279	1.28106	0.382678	3.34762	0.000815097	0.00947065
DENND1C	140.979	1.28201	0.335309	3.82337	0.000131639	0.00221416
LOC102155828	114.511	1.28237	0.327186	3.9194	8.88e-05	0.00161673
TMEM61	135.019	1.28316	0.359967	3.56467	0.00036431	0.00494575
FCER1A	220.636	1.28465	0.339237	3.78688	0.000152551	0.00250825
LOC488818	2338.65	1.28508	0.343903	3.73674	0.000186418	0.00294494
CMA1	391.004	1.28723	0.301028	4.27611	1.9e-05	0.000445074
ARHGAP9	62.7331	1.28864	0.33296	3.87026	0.000108721	0.00189666
CERS4	2175.69	1.29095	0.326009	3.95987	7.5e-05	0.00141474
AIF1L	1272.73	1.2917	0.250504	5.15642	2.52e-07	1.11e-05
LOC490172	236.476	1.29469	0.3206	4.03834	5.38e-05	0.00106846
LOC609800	81.2563	1.29893	0.30779	4.22017	2.44e-05	0.000548134
LIPN	303.393	1.30391	0.304055	4.28839	1.8e-05	0.000426616
MX2	65.6123	1.30564	0.313631	4.16297	3.14e-05	0.000674736
LAPTM5	1772.07	1.30842	0.358023	3.65457	0.000257609	0.00383584
ADGRE2	22.7594	1.3089	0.359545	3.64042	0.000272194	0.00397239
WIF1	2330.47	1.31231	0.364229	3.60297	0.0003146	0.00443543
ARHGAP15	43.0018	1.31499	0.344326	3.81903	0.000133978	0.00224729
TAP1	895.823	1.31734	0.262418	5.02002	5.17e-07	2.07e-05
CASP12	18.0106	1.3191	0.381188	3.4605	0.000539164	0.00682345
PLCB2	355.561	1.32002	0.281728	4.68545	2.79e-06	8.97e-05
TNFAIP8L2	49.5966	1.32111	0.387376	3.41041	0.00064866	0.00792645
RAC2	239.222	1.32273	0.32853	4.02622	5.67e-05	0.00111413
SASH3	105.997	1.32585	0.36949	3.58832	0.00033281	0.0046035
HPSE	355.359	1.32683	0.288316	4.60198	4.18e-06	0.000124728
LOC102152384	34.6017	1.32857	0.38349	3.46443	0.000531364	0.00674339
LOC484865	192.156	1.32865	0.31544	4.21206	2.53e-05	0.000566126
TMEM173	271.796	1.33255	0.348533	3.82331	0.000131675	0.00221416
AOAH	64.0108	1.33799	0.22057	6.06603	1.31e-09	8.99e-08
CD37	137.233	1.33852	0.310175	4.31536	1.59e-05	0.000381669
B2M	14759	1.34371	0.260058	5.16696	2.38e-07	1.06e-05
LOC102153707	288.658	1.35012	0.328865	4.1054	4.04e-05	0.000829074
FYB	81.3099	1.35411	0.370337	3.65642	0.00025576	0.00382074
BTK	146.19	1.35431	0.375236	3.60923	0.000307104	0.00434985
FGF14	46.0116	1.35653	0.394461	3.43894	0.000583992	0.00729079
SLAMF7	34.2046	1.35659	0.360256	3.76563	0.000166132	0.00269046
WFIKKN2	47.6122	1.35725	0.387113	3.50609	0.000454743	0.00594839
TMEFF2	161.847	1.36489	0.382049	3.57254	0.000353534	0.00482451
LOC608648	53.9728	1.37031	0.350891	3.90525	9.41e-05	0.00169046
SYT13	129.064	1.37084	0.315326	4.34737	1.38e-05	0.000335286
DLA-12	4388.39	1.37137	0.27692	4.95223	7.34e-07	2.8e-05
LOC102153486	43.913	1.37194	0.401337	3.41844	0.000629817	0.00774574
LOC100683071	56.4347	1.37284	0.382296	3.59103	0.000329371	0.00457321
RGS6	30.1904	1.37405	0.335035	4.10121	4.11e-05	0.000842232
CRLF1	135.024	1.37561	0.327329	4.20253	2.64e-05	0.000584194
TRERF1	77.2433	1.37572	0.306844	4.48344	7.34e-06	0.000201515
CSTA	1451.82	1.38002	0.266419	5.17988	2.22e-07	9.96e-06
CPO	90.7983	1.38393	0.299179	4.62578	3.73e-06	0.000113447
NLRP1	122.34	1.38538	0.293687	4.71719	2.39e-06	7.79e-05
SULT4A1	25.4661	1.38726	0.378164	3.66842	0.000244058	0.00367356
LOC100688849	149.402	1.38852	0.348336	3.98615	6.72e-05	0.00128146
RGS14	101.552	1.38969	0.276744	5.02156	5.13e-07	2.06e-05
LOC102153558	22.4087	1.39258	0.387179	3.59675	0.00032222	0.00450555
SPN	182.112	1.3975	0.369405	3.78312	0.000154876	0.00254191
TRIM22	123.552	1.40079	0.310417	4.5126	6.4e-06	0.000179464
ARHGEF16	186.177	1.40337	0.288723	4.86063	1.17e-06	4.18e-05
HLA-DRB1	4948.44	1.4041	0.347977	4.03505	5.46e-05	0.00108
COL28A1	1114.68	1.40516	0.342681	4.10049	4.12e-05	0.000843916
LOC448801	1003.69	1.40792	0.361995	3.88934	0.000100516	0.00178241
CORO1A	444.41	1.4122	0.347091	4.06867	4.73e-05	0.000952919
CYP1B1	320.29	1.41834	0.387344	3.66172	0.000250527	0.00376099
CX3CR1	50.9184	1.42028	0.327053	4.34267	1.41e-05	0.000341628
MS4A2	251.913	1.4209	0.375694	3.78206	0.000155535	0.00254815
LOC100683099	67.2299	1.42351	0.349192	4.07658	4.57e-05	0.000924946
TBC1D10C	42.5546	1.43022	0.419371	3.41039	0.000648709	0.00792645
RGS18	152.222	1.43282	0.380768	3.76296	0.000167912	0.00271208
DLA-DOB	35.5935	1.43753	0.324586	4.42881	9.48e-06	0.000246524
NUP62CL	469.286	1.43919	0.284587	5.05713	4.26e-07	1.75e-05
JCHAIN	1512.08	1.43988	0.376462	3.82476	0.000130901	0.00220985
LTB	29.1307	1.44098	0.42808	3.36615	0.000762266	0.00897072
KCTD4	261.673	1.44805	0.31019	4.66826	3.04e-06	9.57e-05
CCR2	159.442	1.45017	0.3341	4.34052	1.42e-05	0.000344542
CLEC4G	398.185	1.45098	0.374757	3.8718	0.000108037	0.00188652
GPR141	19.0915	1.45269	0.417246	3.48162	0.000498396	0.00638934
WFDC5	553.52	1.45272	0.326801	4.44526	8.78e-06	0.000232855
CD209	1989.17	1.45537	0.345841	4.2082	2.57e-05	0.000572375
P2RY13	50.9512	1.45658	0.311901	4.67001	3.01e-06	9.52e-05
SLC16A14	401.211	1.46011	0.300248	4.86301	1.16e-06	4.15e-05
DLA-DMB	725.325	1.4624	0.296598	4.93059	8.2e-07	3.07e-05
SIT1	36.4651	1.46444	0.398659	3.67341	0.000239331	0.00362563
IL2RG	68.4587	1.46514	0.397637	3.68461	0.000229053	0.00348434
LOC100856638	28.7017	1.46737	0.39192	3.74406	0.000181069	0.00288137
DLA-DRA	7862.04	1.46743	0.348765	4.20751	2.58e-05	0.000573433
HPCAL4	24.7062	1.47247	0.427078	3.44777	0.000565235	0.00709938
CD2	100.892	1.47402	0.425722	3.46239	0.000535391	0.00678509
TNFSF9	19.6757	1.4772	0.432258	3.41741	0.000632208	0.00776992
CCR6	41.8334	1.47897	0.354387	4.17333	3e-05	0.000652365
ELMOD1	1007.86	1.47909	0.304261	4.86125	1.17e-06	4.18e-05
CASP14	1602.93	1.48014	0.290768	5.09046	3.57e-07	1.52e-05
PYCARD	441.113	1.48121	0.318493	4.65069	3.31e-06	0.000102651
CH25H	62.0714	1.48583	0.30383	4.89032	1.01e-06	3.68e-05
TRIM6	42.0152	1.48593	0.262885	5.65239	1.58e-08	9.22e-07
GPR65	29.0874	1.48633	0.374504	3.96879	7.22e-05	0.0013671
NSUN7	73.8718	1.48703	0.368562	4.03467	5.47e-05	0.00108059
ITIH4	49.4658	1.48751	0.385672	3.85694	0.000114813	0.0019859
IFGGB2	65.2976	1.48808	0.411672	3.61473	0.000300664	0.00427692
C20H19orf38	32.7614	1.4889	0.363001	4.10163	4.1e-05	0.00084164
CCL4	16.3237	1.48918	0.4284	3.47614	0.000508685	0.00648255
CYP4B1	187.937	1.48945	0.391982	3.79978	0.000144823	0.00240495
NCF4	29.2049	1.4932	0.332001	4.49757	6.87e-06	0.000190295
B3GNT7	40.1043	1.49536	0.427133	3.50093	0.000463638	0.00604745
GPR68	147.325	1.49872	0.313462	4.78117	1.74e-06	5.97e-05
TAGAP	109.355	1.50347	0.407128	3.69287	0.000221739	0.00338716
LOC479934	23.0932	1.50364	0.426277	3.52737	0.000419709	0.00557783
LOC102151736	5310.01	1.50573	0.343468	4.38389	1.17e-05	0.000293852
KLK9	279.506	1.51227	0.297288	5.08688	3.64e-07	1.54e-05
LOC480601	5802.92	1.51418	0.366818	4.12789	3.66e-05	0.000763946
LOC102151794	4569.31	1.51497	0.347174	4.36373	1.28e-05	0.000315779
SPEM1	14.1958	1.51707	0.431465	3.51609	0.000437953	0.00577
MMP25	46.0302	1.52332	0.35129	4.33636	1.45e-05	0.000350663
NRN1	114.096	1.52395	0.273079	5.58062	2.4e-08	1.33e-06
PTPRZ1	155.727	1.525	0.356353	4.27946	1.87e-05	0.000440613
LOC102156036	16.0796	1.52624	0.419914	3.63465	0.000278363	0.00403293
LOC607937	63.021	1.52768	0.392066	3.89647	9.76e-05	0.00174259
LOC106559497	15.1854	1.53284	0.423235	3.62173	0.000292642	0.00417734
PSMB8	314.164	1.53367	0.30004	5.11157	3.2e-07	1.38e-05
AK5	42.7138	1.53407	0.405894	3.77948	0.000157155	0.0025678
DLX5	68.2711	1.53623	0.334677	4.59019	4.43e-06	0.000130712
PSMB9	436.066	1.53659	0.382666	4.01549	5.93e-05	0.00116229
LOC106558862	11.9558	1.53706	0.425366	3.61349	0.000302099	0.00429225
CD74	9588.02	1.53817	0.350817	4.38454	1.16e-05	0.000293384
CCDC116	67.9487	1.54308	0.306304	5.03775	4.71e-07	1.92e-05
LOC100855449	51.5481	1.54419	0.388814	3.97152	7.14e-05	0.00135288
IL18RAP	24.3042	1.54796	0.428249	3.61462	0.000300786	0.00427692
IFGGC1	74.1347	1.5493	0.430171	3.6016	0.000316267	0.00445549
UMODL1	9.87193	1.55128	0.44079	3.51932	0.000432656	0.00570863
PTGS1	1208.61	1.55339	0.295321	5.26	1.44e-07	6.76e-06
SKAP1	17.9692	1.55841	0.447381	3.48342	0.000495054	0.006362
SLC6A13	241.306	1.56532	0.327781	4.77552	1.79e-06	6.1e-05
TGFBI	2757.18	1.57167	0.250682	6.26958	3.62e-10	2.87e-08
SNX20	16.6659	1.57194	0.404946	3.88186	0.000103661	0.00182816
CLNK	18.7344	1.57546	0.459476	3.42881	0.000606233	0.00751842
P2RY10	18.1615	1.57627	0.431634	3.65187	0.000260336	0.00385761
NKX3-1	30.8872	1.57743	0.425809	3.70454	0.000211774	0.00327276
S100A9	464.879	1.5845	0.472142	3.35598	0.000790852	0.00923586
CD8B	49.8479	1.585	0.382049	4.14868	3.34e-05	0.000710732
LOC474938	225.15	1.58502	0.362892	4.36773	1.26e-05	0.000312153
LOC476396	62.7126	1.59809	0.383762	4.16429	3.12e-05	0.000672411
CSF2RA	36.023	1.59995	0.345368	4.63259	3.61e-06	0.000110323
FLG	9135.93	1.60568	0.302845	5.30198	1.15e-07	5.47e-06
C17H1orf68	4723.42	1.60956	0.325337	4.94736	7.52e-07	2.86e-05
HOXA9	160.246	1.61212	0.427288	3.77292	0.000161349	0.00262228
LOC100856137	742.463	1.61224	0.352797	4.56988	4.88e-06	0.000141755
LOC102154078	131.248	1.61247	0.283361	5.69051	1.27e-08	7.5e-07
UNC79	111.383	1.61618	0.401877	4.02157	5.78e-05	0.0011339
UPP1	26.6273	1.62147	0.424545	3.81932	0.000133823	0.00224675
CD3D	34.1812	1.62437	0.459333	3.53637	0.000405668	0.00541088
SLAMF9	65.4417	1.63024	0.387187	4.21048	2.55e-05	0.000568711
LOC102153261	113.418	1.63528	0.305339	5.35564	8.53e-08	4.25e-06
TRAF3IP3	61.4242	1.64456	0.377796	4.35303	1.34e-05	0.000328053
CLEC2D	42.3116	1.64546	0.452737	3.63446	0.000278558	0.00403293
AHRR	131.479	1.64636	0.361055	4.55985	5.12e-06	0.000147758
SLITRK2	39.1153	1.64678	0.396642	4.1518	3.3e-05	0.00070358
SLURP1	229.752	1.64709	0.420429	3.91764	8.94e-05	0.00162342
SERPINA3	11.9596	1.65291	0.492216	3.3581	0.000784813	0.00917705
NLRC5	751.696	1.65418	0.383525	4.3131	1.61e-05	0.000383939
LOC488248	65.6521	1.65851	0.378061	4.38689	1.15e-05	0.00029104
CEACAM19	30.2794	1.67069	0.483455	3.45573	0.000548808	0.00692634
GIMAP4	27.7715	1.68128	0.410442	4.09626	4.2e-05	0.000857563
ZAP70	52.81	1.6915	0.433556	3.90146	9.56e-05	0.00171206
LRMP	129.652	1.69183	0.268934	6.29086	3.16e-10	2.55e-08
CD27	18.6614	1.69293	0.437668	3.86806	0.000109705	0.00191069
NRIP3	148.248	1.69318	0.234015	7.23536	4.64e-13	6.34e-11
SAMSN1	30.5163	1.69471	0.358738	4.72409	2.31e-06	7.57e-05
LOC100684769	110.049	1.6967	0.385949	4.39618	1.1e-05	0.000280798
SOX15	41.1789	1.69705	0.448843	3.78093	0.000156241	0.00255744
TIFAB	38.5616	1.70333	0.450963	3.77709	0.000158673	0.00258338
ASIC1	38.1024	1.7049	0.382416	4.45823	8.26e-06	0.000222395
ILDR2	50.4986	1.71203	0.346513	4.94072	7.78e-07	2.94e-05
PAX3	13.9797	1.71925	0.480623	3.57712	0.000347395	0.00475492
LOC102152928	25.2348	1.72727	0.347223	4.97454	6.54e-07	2.52e-05
LOC102156631	20.5448	1.72855	0.511803	3.37738	0.000731792	0.00870162
CST7	29.1632	1.73641	0.398611	4.35615	1.32e-05	0.000324719
LOC100686341	16.6238	1.73709	0.425026	4.08703	4.37e-05	0.000889421
LOC609523	42.3635	1.73872	0.444373	3.91275	9.12e-05	0.00164519
ST8SIA6	66.2	1.751	0.421987	4.14942	3.33e-05	0.000709265
COMP	64.8626	1.7525	0.477131	3.67299	0.000239732	0.00362845
CLEC5A	66.0065	1.75866	0.41454	4.24245	2.21e-05	0.00050259
HDC	56.3064	1.76328	0.395498	4.45838	8.26e-06	0.000222395
LOC106557516	604.596	1.76689	0.494161	3.57555	0.000349498	0.00477656
DLA-79	1680.77	1.76734	0.392461	4.50322	6.69e-06	0.000185586
NQO1	4756.91	1.7939	0.251503	7.1327	9.84e-13	1.26e-10
C9H17orf64	276.36	1.79627	0.274917	6.53387	6.41e-11	5.86e-09
STYK1	16.2144	1.81985	0.438115	4.15382	3.27e-05	0.000698185
GABRA2	31.905	1.82249	0.337233	5.40424	6.51e-08	3.32e-06
ASAH2	109.376	1.83064	0.37874	4.83351	1.34e-06	4.75e-05
LOC611199	17.1052	1.86422	0.502268	3.7116	0.00020595	0.00320211
CCL20	73.9566	1.86504	0.368278	5.06421	4.1e-07	1.7e-05
CTSW	57.7246	1.87386	0.469519	3.99103	6.58e-05	0.00126064
TNFRSF8	7.75554	1.87606	0.528862	3.54735	0.00038913	0.00523223
PTPN22	29.29	1.90324	0.434678	4.37851	1.19e-05	0.000300374
NOX5	243.419	1.90786	0.358059	5.32833	9.91e-08	4.85e-06
LOC102153338	7.32752	1.91165	0.516942	3.69799	0.000217315	0.0033391
2001-09-01	34.2277	1.92017	0.402622	4.76917	1.85e-06	6.25e-05
CHI3L1	118.421	1.92181	0.315374	6.09373	1.1e-09	7.79e-08
CD7	61.9305	1.94035	0.370159	5.24194	1.59e-07	7.36e-06
XCL2	20.1525	1.97997	0.452872	4.37202	1.23e-05	0.000307762
TCTE1	19.366	2.00129	0.449628	4.45099	8.55e-06	0.000228687
DLA-64	4599.63	2.01287	0.288085	6.98706	2.81e-12	3.31e-10
CYP1A1	2963.99	2.03044	0.518055	3.91935	8.88e-05	0.00161673
IL36G	503.411	2.05212	0.296531	6.92042	4.5e-12	5.02e-10
CTSE	25.1861	2.05788	0.483328	4.25773	2.07e-05	0.000475365
CD160	9.41659	2.07329	0.519227	3.99303	6.52e-05	0.00125427
SPINK9	109.846	2.10749	0.448084	4.70334	2.56e-06	8.26e-05
S100A12	334.932	2.11042	0.402685	5.24088	1.6e-07	7.39e-06
LOC102152183	6058.76	2.11981	0.375114	5.65112	1.59e-08	9.26e-07
CCL5	143.34	2.13804	0.433555	4.93142	8.16e-07	3.06e-05
LOC102154996	52.3575	2.1777	0.46964	4.63696	3.54e-06	0.000108564
GSDMC	21.7949	2.18913	0.505535	4.33032	1.49e-05	0.000358991
LOC491494	16.5828	2.19687	0.496367	4.42591	9.6e-06	0.000248938
LOC100855534	37.1718	2.23515	0.499393	4.47574	7.61e-06	0.000206753
MORN3	11.0049	2.23595	0.506382	4.41555	1.01e-05	0.000260055
CYP4A37	45.336	2.24168	0.42265	5.30388	1.13e-07	5.45e-06
LOC100684429	37.2195	2.24504	0.397999	5.64082	1.69e-08	9.77e-07
MRGPRG	21.0698	2.24988	0.501083	4.49003	7.12e-06	0.000196564
SLC13A3	43.0346	2.31987	0.514025	4.51315	6.39e-06	0.00017927
KRT2	512.917	2.35006	0.481918	4.87648	1.08e-06	3.91e-05
LOC102152627	33.8314	2.75443	0.462423	5.95652	2.58e-09	1.72e-07
LOC100685620	590.685	2.91379	0.316871	9.1955	3.73e-20	1.24e-17
