# Supplementary material for: Novel insights into the pathways regulating the canine hair cycle and their deregulation in alopecia X
Source: PLoS One. 2017 Oct 24;12(10):e0186469. doi: 10.1371/journal.pone.0186469 (PMC5655477; doi:10.1371/journal.pone.0186469)
Supplement: S2 Table — BaseMean, mean of normalized read counts across all samples; Log2FC, log2 fold change; FDR, False discovery rate, refers to Benjamini-Hochberg adjusted p- value. (XLSX) [file pone.0186469.s002.xlsx]

## Sheet: Sheet1
Gene symbol	Full Name	BaseMean	Log2FC	FDR
ADCY7	adenylate cyclase 7	727.765	-1.02551	0.000108717
CSNK2A2	casein kinase 2 alpha 1	1504.32	0.761663	0.00502434
BRAF	B-Raf proto-oncogene, serine/threonine kinase	533.153	-1.16646	2.21e-06
CTNNB1	catenin beta	11512.4	-0.829664	1.36e-07
PPP3CC	casein kinase 2 alpha 1	146.256	-1.02346	0.00385761
CUX1	Cutl1, cut like homeobox 1	1265.49	-1.28464	1.82e-07
CCNA2	Cyclin A 2	182.285	-1.07559	0.000117046
DLX2	distal-less homeobox 2	11.9597	-1.75123	0.00203198
DLX3	distal-less homeobox 3	1459.36	-2.49478	4.39e-37
MAPK6	mitogen-activated protein kinase 6	1581.69	-0.841566	0.00155419
FZD3	frizzled class receptor 3	132.419	-2.00732	2.94e-10
FZD10	frizzled class receptor 10	354.838	-1.32589	5.14e-06
FZD7	frizzled class receptor 7	1372.78	-1.17788	2.51e-07
LEF1	lymphoid enhancer binding factor 1	761.16	-2.96715	3.93e-19
MMP7	matrix metalloproteinase 7	393.268	0.803875	0.00323357
NFATC2	nuclear factor of activated T-cell c2	701.309	0.667452	0.0006696
NFATC1	nuclear factor of activated T-cell c1	822.462	0.540685	0.00945474
TP63	tumor protein p63	6018.99	-0.539408	0.000312944
PAX3	paired box 3	13.9797	1.71925	0.00475492
PRKCB	protein kinase c beta	95.783	1.15233	0.00481182
PLCB2	Phospholipase C Beta 3	355.561	1.32002	8.97e-05
PPP2CA	protein phosphatase 2 catalytic subunit alpha	2106.69	-0.392061	0.00221396
PPP2R1B	Protein Phosphatase 2 Scaffold Subunit beta	3445.9	-1.43471	3.97e-12
SFRP2	secreted frizzled related protein 2	37.5	-1.67994	0.000147561
TCF7	transcription factor 1 (TCF1)	603.161	-1.49333	1.62e-14
TCF7L1	transcription factor 3 (TCF3)	289.998	-0.560698	0.0083531
WISP1	Wnt1 inducible signaling pathway protein 1	48.5946	-1.08083	0.00840249
WNT2	Wnt family member 2	48.0093	1.22042	0.0077001
WNT4	Wnt family member 4	572.373	1.22663	0.00324232
WNT5A	Wnt family member 5a	46.7736	-1.67264	0.000690719
WNT10B	Wnt family member 10b	55.973	-1.64851	5.9e-05
