# Supplementary material for: Novel insights into the pathways regulating the canine hair cycle and their deregulation in alopecia X
Source: PLoS One. 2017 Oct 24;12(10):e0186469. doi: 10.1371/journal.pone.0186469 (PMC5655477; doi:10.1371/journal.pone.0186469)
Supplement: S3 Table — BaseMean, mean of normalized read counts across all samples; Log2FC, log2 fold change; FDR, False discovery rate, refers to Benjamini-Hochberg adjusted p- value. (XLSX) [file pone.0186469.s003.xlsx]

## Sheet: Sheet1
Gene symbol	Full name	BaseMean	Log2FC	FDR
ADCY7	adenylate cyclase 7	727.765	-1.02551	0.000108717
ACVR1	activin A receptor type 1	920.335	-0.425494	0.000713056
BNC1	basonuclin 1	965.915	-1.39137	3.53e-12
ARRB1	arrestin beta 1	2796.57	0.819311	0.000230562
ARNTL	aryl hydrocarbon receptor nuclear translocator like	343.856	0.764002	0.000119913
BMP4	bone morphogenetic protein 4	648.265	-1.91793	2.09e-21
BMP7	bone morphogenetic protein 7	723.399	-0.854836	4.29e-05
DLX2	distal-less homeobox 2	11.9597	-1.75123	0.00203198
DLX5	distal-less homeobox 5	68.2711	1.53623	0.000130712
DYRK2	dual specificity tyrosine phosphorylation regulated kinase 2	778.498	-0.831552	4.38e-06
FBXW7	F-box and WD repeat domain containing 7	805.992	-0.607789	0.000117807
FLG	fillagrin	9135.93	1.60568	5.47e-06
FOXE1	forkhead box E1	303.469	-2.34021	8.3e-17
FOXM1	forkhead box M2	148.485	-0.793952	0.00485703
FOXN1	forkhead box N1	1014.31	-2.4912	8.97e-28
FZD3	frizzled class receptor 3	132.419	-2.00732	2.94e-10
FZD10	frizzled class receptor 10	354.838	-1.32589	5.14e-06
FZD7	frizzled class receptor 7	1372.78	-1.17788	2.51e-07
GLI1	GLI family zinc finger 1	430.252	-1.23355	2.51e-05
GLI3	GLI family zinc finger 3	707.926	-0.623534	0.00143015
SHH	Sonic hedgehog	38.6775	-2.67011	1.38e-06
HHIP	hedgehog interacting protein	107.579	-1.85938	2.93e-08
JAG1	jagged 1	2981.51	-1.13636	8.59e-11
LEF1	lymphoid enhancer binding factor 1	761.16	-2.96715	3.93e-19
MSX1	msh homeobox 1	69.7451	-1.5767	6.24e-07
MYCN	MYCN proto-oncogene, bHLH transcription factor	207.153	-2.14453	1.84e-16
TP63	tumor protein p63	6018.99	-0.539408	0.000312944
PTCH1	Patched 1	846.134	-0.882688	0.00132875
PTCH2	Patched 2	503.764	-2.43014	1.07e-11
PAX3	paired box 3	13.9797	1.71925	0.00475492
PIK3R5	phosphoinositide-3-kinase regulatory subunit 5	224.978	1.11708	4.25e-06
FBXW7	F-box and WD repeat domain containing 7	805.992	-0.607789	0.000117807
SMO	Smoothened	738.079	-0.93026	6.25e-05
SOX10	SRY (sex determining region Y)-box 10	115.275	0.96038	0.00290387
SOX9	SRY (sex determining region Y)-box 9	282.54	-1.25112	5.82e-06
STK36	serine/threonine kinase 36	430.115	-0.76817	0.00393881
TCF7L1	transcription factor 3 (TCF3)	289.998	-0.560698	0.0083531
WNT5A	Wnt family member 5a	46.7736	-1.67264	0.000690719
