# Supplementary material for: Novel insights into the pathways regulating the canine hair cycle and their deregulation in alopecia X
Source: PLoS One. 2017 Oct 24;12(10):e0186469. doi: 10.1371/journal.pone.0186469 (PMC5655477; doi:10.1371/journal.pone.0186469)
Supplement: S4 Table — BaseMean, mean of normalized read counts across all samples; Log2FC, log2 fold change; FDR, False discovery rate, refers to Benjamini-Hochberg adjusted p- value. (XLSX) [file pone.0186469.s004.xlsx]

## Sheet: Sheet1
Downregulated Genes
Gene symbol	Full name	Function	Pathway	BaseMean	Log2FC	FDR
HOXC13	homeobox C13	transcription factor	Wnt	1366.21	-3.14426	6.26e-25
FGF5	fibroblast growth factor 5	generic binding protein	Fgf	174.073	-3.05901	1.16e-07
LEF1	lymphoid enhancer binding factor 1	transcription factor	Shh, Wnt	761.16	-2.96715	3.93e-19
MSX2	msh homeobox 2	transcription factor	Shh	332.57	-2.79399	3.19e-19
SHH	sonic hedgehog	receptor ligand	Shh	38.6775	-2.67011	1.38e-06
DLX3	distal-less homeobox 3	transcription factor	Wnt	1459.36	-2.49478	4.39e-37
FOXN1	forkhead box N1	transcription factor	Shh	1014.31	-2.4912	8.97e-28
PTCH2	Patched 2	generic receptor	Shh	503.764	-2.43014	1.07e-11
RSPO2	R-spondin 2	ligand	Wnt	6.61047	-2.0766	0.000745823
FZD3	frizzled class receptor 3	receptor	Wnt	132.419	-2.00732	2.94e-10
BMP4	bone morphogenetic protein 4	receptor ligand	Bmp, Shh	648.265	-1.91793	2.09e-21
CDH3	cadherin 3	cell adhesion protein	Wnt, Tgfβ	819.044	-1.80945	3.54e-16
SFRP2	secreted frizzled related protein 2	generic binding protein	Wnt	37.5	-1.67994	0.000147561
WNT5A	wnt family member 5a	receptor ligand	Shh, Wnt	46.7736	-1.67264	0.000690719
WNT10B	Wnt family member 10b	receptor ligand	Wnt	55.973	-1.64851	5.9e-05
BMP8B	bone morphogenetic protein 8B	receptor ligand	Tgfβ	336.42	-1.46535	2.04e-07
TCF7	transcription factor 1 (TCF1)	transcription factor	Wnt	603.161	-1.49333	1.62e-14
BMP8B	bone morphogenetic protein 8 B	signaling protein	Tgfβ	336.42	-1.46535	2.04e-07
LGR5	leucine rich repeat containing G protein-coupled receptor 5	G protein-coupled receptor	Wnt	606.598	-1.44739	0.00061014
BNC1	basonuclin 1	transcription factor	Shh	965.915	-1.39137	3.53e-12
FZD10	frizzled class receptor 10	receptor	Wnt	354.838	-1.32589	5.14e-06
NCAM1	Neural Cell Adhesion Molecule 1	cell adhesion protein	Fgf	252.218	-1.31604	5.82e-06
CUX1	Cutl1, cut like homeobox 1	transcription factor	Wnt, Shh	1265.49	-1.28464	1.82e-07
SOX9	SRY (sex determining region Y)-box 9	transcription factor	Shh	282.54	-1.25112	2.51e-05
GLI1	GLI family zinc finger 1	transcription factor	Shh	430.252	-1.23355	2.51e-07
FZD7	frizzled class receptor 7	G protein-coupled receptor	Shh, Wnt	1372.78		8.59e-11
JAG1	jagged 1	receptor ligand	Wnt	2981.51	-1.13636	0.000446884
SMAD7	SMAD family member 7	transcription factor	Tgfβ	233.48	-1.1325	0.00552225
LHX2	LIM homeobox 2	transcription factor	Wnt	372.613	-1.08158	4.87e-05
SGK3	Serine/threonine-protein kinase	protein kinase	Wnt	753.12	-0.931714	6.25e-05
SMO	smoothened	G protein-coupled receptor	Shh	738.079	-0.93026	0.00132875
PTCH1	Patched 1	generic receptor	Shh	846.134	-0.882688	4.29e-05
LGR4	leucine rich repeat containing G protein-coupled receptor 4	G protein-coupled receptor	Wnt	1916.62	-0.857466	0.00229397
BMP7	bone morphogenetic protein 7	receptor ligand	Tgfβ	723.399	-0.854836	1.36e-07
CTNNB1	catenin beta	key nuclear effector of WNT signaling	Wnt	11512.4	-0.829664	0.0083531
GLI3	GLI family zinc finger 3	transcription factor	Shh	707.926	-0.623534	0.00143015
TCF7L1	transcription factor 3 (TCF3)	transcription factor	Shh, Wnt	289.998	-0.560698	0.00758297
BLIMP1 (PRDM1)	B-lymphocyte-induced nuclear maturation protein 1	transcription factor	Tgfβ	2695.19	-0.569435	0.00499289
SMAD2	SMAD family member 2	transcription factor	Tgfβ	1740.73	-0.53213	0.000713056
ACVR1	activin A receptor type 1	receptor with enzyme activity	Shh, Bmp	920.335	-0.425494	0.00945474
Upregulated Genes
NFATC1	nuclear factor of activated T-cell c1	transcription factor	Bmp, Wnt	822.462	0.540685	0.00502434
CSNK2A2	casein kinase 2 alpha 1	protein kinase	Wnt	1504.32	0.761663	0.000119913
ARNTL	aryl hydrocarbon receptor nuclear translocator like	transcription factor	Shh	343.856	0.764002	0.00323357
MMP7	matrix metalloproteinase 7	metalloprotease	Wnt	393.268	0.803875	0.00290387
SOX10	SRY (sex determining region Y)-box 10	transcription factor	Shh	115.275	0.96038	0.00475492
WIF1	WNT inhibitory factor 1	signaling protein	Wnt	2330.47	1.31231	0.00443543
PAX3	paired box 3	transcription factor	Shh, Wnt	13.9797	1.71925	0.00475492
