# Supplementary material for: Novel insights into the pathways regulating the canine hair cycle and their deregulation in alopecia X
Source: PLoS One. 2017 Oct 24;12(10):e0186469. doi: 10.1371/journal.pone.0186469 (PMC5655477; doi:10.1371/journal.pone.0186469)
Supplement: S5 Table — BaseMean, mean of normalized read counts across all samples; Log2FC, log2 fold change; FDR, False discovery rate, refers to Benjamini-Hochberg adjusted p- value; HF, hair follicle; GnRH, Gonadotropin-releasing hormone; ORS, outer root sheath; DP, dermal papilla. (XLSX) [file pone.0186469.s005.xlsx]

## Sheet: Sheet1
Downregulated Genes
Gene symbol	Full name	Function	BaseMean	Log2FC	FDR
CYP24A1	cytochrome P450 family 24 subfamily A member 1	inactivates vitamin D3 (hydroxylation)	31.4213	-3.92368	1.61e-17
CYP27B1	cytochrome P450 family 27 subfamily B member 1	activates vitamin D3	150.539	-3.45536	4.73e-19
HSD17B14	hydroxysteroid 17-beta dehydrogenase 14	converts estradiol to estrone, testosterone to androstenedione and DHEA to androstenediol	1566.61	-2.38451	1.61e-34
KISS1	KiSS-1 metastasis-suppressor	initiates GnRH- induced gonadotropin secretion	1566.61	-2.38451	1.61e-34
VDR	vitamin D receptor	nuclear transcription factor, absence leads to defects in hair follicle regeneration and alopecia	1566.61	-2.38451	1.61e-34
ESR2	estrogen receptor 2	nuclear receptor, expressed in the HF in ORS, DP, matrix cells and in the bulge	34.9388	-1.82857	0.0071
RXRG	retinoid X receptor gamma	increases transcriptional function of VDR	137.946	-1.44056	2.48e-05
Upregulated Genes
CYP1B1	cytochrome P450 family 1subfamily B member 1	hydroxylation of estrone to 4-OH-estrone and of estradiol to 4-OH-estradiol; hydroxylation of melatonin to 6-OH-melatonin	320.29	1.41834	0.00376
PRKCB	protein kinase C	activated by WNT5A and leads to downregulation of KISS1	95.783	1.15233	0.00481
CYP1A1	cytochrome P450 family 1subfamily A member 1	hydroxylation of estrone to 2-OH-estrone and of estradiol to 2-OH-estradiol; hydroxylation of melatonin to 6-OH-melatonin	2963.99	2.03044	0.00162
